# Supplementary material for: Pathogenic KCNH2-G53S variant in the PAS domain influences the electrophysiological phenotype in long QT syndrome type 2
Source: Front Cardiovasc Med. 2025 Apr 9;12:1524909. doi: 10.3389/fcvm.2025.1524909 (PMC12014601; doi:10.3389/fcvm.2025.1524909)
Supplement: Supplementary file 2 [file Table2.xlsx]

## Sheet: data
Gene_ID	Transcript_ID	Gene_Symbol	Description	gene_biotype	Protein_ID	HGNC	MIM	Ensembl	IMGT/GENE-DB	LQT_Atrial_CM/Atrial_CM_Cont.fc	LQT_Atrial_CM/Atrial_CM_Cont.logCPM	LQT_Atrial_CM/Atrial_CM_Cont.raw.pval	LQT_Atrial_CM/Atrial_CM_Cont.bh.pval	Atrial_CM_Cont.mean	LQT_Atrial_CM.mean	N_Atrial_CM_Cont	N_LQT_Atrial_CM	Atrial_CM_Cont_Read_Count	LQT_Atrial_CM_Read_Count	Atrial_CM_Cont_FPKM	LQT_Atrial_CM_FPKM	Atrial_CM_Cont_TPM	LQT_Atrial_CM_TPM
2	NM_000014,NM_001347423,NM_001347424,NM_001347425,XM_006719056	A2M	alpha-2-macroglobulin	protein_coding	NP_000005.3;NP_001334352.2;NP_001334353.2;NP_001334354.2;XP_006719119.1	7	103950	.	.	-6.10716	7.97436	0.00310757	0.0470467	8.75879	6.16517	8.75879	6.16517	35193	5788	90.5545	12.3554	113.725	12.4087
10	NM_000015,XM_017012938	NAT2	N-acetyltransferase 2	protein_coding	NP_000006.2;XP_016868427.1	7646	612182	.	.	-9.03856	-2.70605	0.0183347	0.155942	0.302547	0.0348519	0.302547	0.0348519	19	2	0.171521	0.013854	0.215408	0.013914
20	NM_001606,NM_212533,XM_006716996,XR_001746224	ABCA2	ATP binding cassette subfamily A member 2	protein_coding	NP_001597.2;NP_997698.1;XP_006717059.1	32	600047	.	.	-7.98702	4.26734	0.000865677	0.0192371	5.13699	2.40027	5.13699	2.40027	2784	350	4.11797	0.427064	5.17164	0.428907
39	NM_001303253,NM_005891	ACAT2	acetyl-CoA acetyltransferase 2	protein_coding	NP_001290182.1;NP_005882.2	94	100678	.	.	4.33091	6.60737	0.0147276	0.136465	5.2315	7.31638	5.2315	7.31638	2978	12955	22.8289	83.7075	28.6701	84.0687
40	NM_001094,NM_183377	ASIC2	acid sensing ion channel subunit 2	protein_coding	NP_001085.2;NP_899233.1	99	601784	.	.	-8.21126	-0.503456	0.00220961	0.0367549	1.14777	0.1975	1.14777	0.1975	99	12	0.312999	0.029371	0.393085	0.029497
43	NM_000665,NM_001282449,NM_001302621,NM_001302622,NM_001367915,NM_001367917,NM_001367918,NM_001367919,NR_160407,NR_160408	ACHE	acetylcholinesterase (Cartwright blood group)	protein_coding	NP_000656.1;NP_001269378.1;NP_001289550.1;NP_001289551.1;NP_001354844.1;NP_001354846.1;NP_001354847.1;NP_001354848.1	108	100740	.	.	-7.16307	1.47163	0.00188884	0.0332105	2.54251	0.741937	2.54251	0.741937	393	55	2.10129	0.233723	2.63895	0.234733
72	NM_001199893,NM_001615	ACTG2	actin gamma 2, smooth muscle	protein_coding	NP_001186822.1;NP_001606.1	145	102545	.	.	14.1051	1.29063	7.58445e-05	0.00353972	0.39975	2.4656	0.39975	2.4656	26	370	0.201491	2.46509	0.253046	2.47573
89	NM_001104,NM_001258371	ACTN3	actinin alpha 3	protein_coding	NP_001095.2;NP_001245300.2	165	102574	.	.	-56.9182	4.17977	1.70844e-08	6.84034e-06	5.19279	0.699122	5.19279	0.699122	2897	51	11.9591	0.162804	15.0191	0.163506
107	NM_001281768,NM_021116,XM_005249584,XM_005249585	ADCY1	adenylate cyclase 1	protein_coding	NP_001268697.1;NP_066939.1;XP_005249641.1;XP_005249642.1	232	103072	.	.	-6.1901	4.07569	0.00301792	0.0461628	4.90655	2.50652	4.90655	2.50652	2361	383	2.28873	0.394429	2.87435	0.396132
108	NM_020546,XM_011513942,XR_001741973,XR_001741974,XR_427657	ADCY2	adenylate cyclase 2	protein_coding	NP_065433.2;XP_011512244.1	233	103071	.	.	3.3256	1.99417	0.045468	0.280149	1.50066	2.82547	1.50066	2.82547	149	498	0.411612	0.782354	0.516931	0.785732
111	NM_001199642,NM_001378259,NM_183357,XM_005247078,XM_006713483,XM_006713484,XM_011512359,XM_011512360,XM_011512361,XM_017005638,XM_017005639	ADCY5	adenylate cyclase 5	protein_coding	NP_001186571.1;NP_001365188.1;NP_899200.1;XP_005247135.1;XP_006713546.1;XP_006713547.1;XP_011510661.1;XP_011510662.1;XP_011510663.1;XP_016861127.1;XP_016861128.1	236	600293	.	.	15.4001	5.97893	2.5314e-05	0.00169418	3.1189	6.89974	3.1189	6.89974	626	9685	1.11725	14.4935	1.40313	14.556
113	NM_001114,NM_001286057,XM_011522835,XM_011522836,XM_011522837,XM_011522838,XM_011522839,XM_011522840,XM_011522842,XM_017022896,XM_017022897,XM_017022898,XM_017022899,XR_001751822	ADCY7	adenylate cyclase 7	protein_coding	NP_001105.1;NP_001272986.1;XP_011521137.1;XP_011521138.1;XP_011521139.1;XP_011521140.1;XP_011521141.1;XP_011521142.1;XP_011521144.1;XP_016878385.1;XP_016878386.1;XP_016878387.1;XP_016878388.1	238	600385	.	.	-3.305	3.13574	0.045175	0.278794	3.85388	2.34233	3.85388	2.34233	1096	333	2.08718	0.521125	2.62122	0.523375
114	NM_001115,XM_005250769,XM_006716501,XM_017013006,XM_017013007	ADCY8	adenylate cyclase 8	protein_coding	NP_001106.1;XP_005250826.1;XP_006716564.1;XP_016868495.1;XP_016868496.1	239	103070	.	.	-6.17597	0.684651	0.00438022	0.0591161	1.89769	0.526198	1.89769	0.526198	222	36	0.622094	0.078987	0.781268	0.079328
125	NM_000668,NM_001286650	ADH1B	alcohol dehydrogenase 1B (class I), beta polypeptide	protein_coding	NP_000659.2;NP_001273579.1	250	103720	.	.	-4.97816	1.07741	0.0100092	0.105123	2.16196	0.762877	2.16196	0.762877	283	57	0.82574	0.132853	1.03702	0.133426
133	NM_001124	ADM	adrenomedullin	protein_coding	NP_001115.1	259	103275	.	.	-8.66481	5.43354	0.000558124	0.0141746	6.2937	3.31282	6.2937	3.31282	6307	731	50.319	4.83818	63.1941	4.85906
135	NM_000675,NM_001278497,NM_001278498,NM_001278499,NM_001278500,NR_103543,NR_103544	ADORA2A	adenosine A2a receptor	protein_coding	NP_000666.2;NP_001265426.1;NP_001265427.1;NP_001265428.1;NP_001265429.1	263	102776	.	.	-6.08775	-1.79501	0.0166368	0.147575	0.540383	0.102127	0.540383	0.102127	37	6	0.205882	0.017845	0.25856	0.017922
136	NM_000676,XM_011523659,XM_011523661,XM_017024197,XR_001752428	ADORA2B	adenosine A2b receptor	protein_coding	NP_000667.1;XP_011521961.1;XP_011521963.1;XP_016879686.1	264	600446	.	.	-22.1102	2.0486	5.95194e-06	0.000614639	3.14917	0.437812	3.14917	0.437812	641	29	3.82192	0.115318	4.79983	0.115816
147	NM_000679,XM_005265818,XM_005265819,XM_006714821,XM_011534435,XM_011534437,XM_011534438	ADRA1B	adrenoceptor alpha 1B	protein_coding	NP_000670.1;XP_005265875.1;XP_005265876.1;XP_006714884.1;XP_011532737.1;XP_011532739.1;XP_011532740.1	278	104220	.	.	-12.4954	1.00921	0.000154832	0.00585999	2.22774	0.37119	2.22774	0.37119	300	24	1.09535	0.059235	1.37562	0.05949
150	NM_000681	ADRA2A	adrenoceptor alpha 2A	protein_coding	NP_000672.3	281	104210	.	.	8.49303	-2.76657	0.0223148	0.177631	0.0350044	0.286958	0.0350044	0.286958	2	18	0.003555	0.044936	0.004465	0.04513
151	NM_000682	ADRA2B	adrenoceptor alpha 2B	protein_coding	NP_000673.2	282	104260	.	.	-6.93565	1.79613	0.00208927	0.0354653	2.81342	0.90152	2.81342	0.90152	491	71	1.57943	0.189332	1.98355	0.190149
154	NM_000024	ADRB2	adrenoceptor beta 2	protein_coding	NP_000015.2	286	109690	.	.	6.17331	3.35092	0.00316731	0.0476495	1.93986	4.21098	1.93986	4.21098	231	1433	1.36108	7.03217	1.70934	7.06251
174	NM_001134,NM_001354717	AFP	alpha fetoprotein	protein_coding	NP_001125.1;NP_001341646.2	317	104150	.	.	-7.33904	11.615	0.00126842	0.0251066	12.431	9.55704	12.431	9.55704	449595	61532	2206.72	250.61	2771.35	251.691
187	NM_005161,NR_027991	APLNR	apelin receptor	protein_coding	NP_005152.1	339	600052	.	.	-30.8894	0.497257	4.02506e-06	0.000455107	1.88335	0.118467	1.88335	0.118467	219	7	0.672373	0.017055	0.844413	0.017129
197	NM_001354571,NM_001354572,NM_001354573,NM_001622	AHSG	alpha 2-HS glycoprotein	protein_coding	NP_001341500.1;NP_001341501.1;NP_001341502.1;NP_001613.2	349	138680	.	.	-12.1541	5.62421	9.41061e-05	0.00414612	6.52521	3.08652	6.52521	3.08652	7419	613	56.177	3.8421	70.5509	3.85868
202	NM_001371242,NM_001624,XM_017010333	CRYBG1	crystallin beta-gamma domain containing 1	protein_coding	NP_001358171.1;NP_001615.2;XP_016865822.1	356	601797	.	.	-28.9788	0.90925	3.32214e-06	0.000401416	2.19716	0.166405	2.19716	0.166405	292	10	0.345601	0.009283	0.434029	0.009323
205	NM_001005353,NM_001330616,NM_013410,NM_203464,XM_017000613	AK4	adenylate kinase 4	protein_coding	NP_001005353.1;NP_001317545.1;NP_037542.1;NP_982289.1;XP_016856102.1	363	103030	.	.	-15.9038	7.3785	2.07159e-05	0.00148206	8.29492	4.37041	8.29492	4.37041	25494	1610	44.374	2.32631	55.728	2.33635
206	gene-AK4P1	AK4P1	adenylate kinase 4 pseudogene 1	pseudogene	.	364	.	.	.	-9.70476	3.39241	0.000341338	0.01	4.32172	1.56371	4.32172	1.56371	1547	160	7.71572	0.661737	9.68993	0.664593
210	NM_000031,NM_001003945,NM_001317745,XM_011518364,XM_024447449,XR_002956764	ALAD	aminolevulinate dehydratase	protein_coding	NP_000022.3;NP_001003945.1;NP_001304674.1;XP_011516666.1;XP_024303217.1	395	125270	.	.	-3.73985	4.6672	0.0273477	0.202739	5.35957	3.54965	5.35957	3.54965	3262	876	12.4226	2.71775	15.6012	2.72948
213	NM_000477	ALB	albumin	protein_coding	NP_000468.1	399	103600	.	.	3.62318	4.82271	0.0309515	0.220755	3.72583	5.50203	3.72583	5.50203	996	3625	5.1876	15.6707	6.51495	15.7383
214	NM_001243280,NM_001243281,NM_001243283,NM_001627	ALCAM	activated leukocyte cell adhesion molecule	protein_coding	NP_001230209.1;NP_001230210.1;NP_001230212.1;NP_001618.2	400	601662	.	.	6.5188	8.23596	0.00227219	0.0375224	6.3432	9.0327	6.3432	9.0327	6530	42757	16.8238	90.7344	21.1285	91.126
219	NM_000692,XM_011517802	ALDH1B1	aldehyde dehydrogenase 1 family member B1	protein_coding	NP_000683.3;XP_011516104.1	407	100670	.	.	4.43846	5.57929	0.0133073	0.127745	4.21511	6.30379	4.21511	6.30379	1431	6380	5.6226	20.8137	7.06124	20.9035
229	NM_000035	ALDOB	aldolase, fructose-bisphosphate B	protein_coding	NP_000026.2	417	612724	.	.	20.2074	-1.7375	0.000554409	0.0141688	0.0350044	0.609481	0.0350044	0.609481	2	43	0.00979	0.171581	0.012294	0.172321
238	NM_001353765,NM_004304,XM_024452778,XM_024452779,XR_001738688	ALK	ALK receptor tyrosine kinase	protein_coding	NP_001340694.1;NP_004295.2;XP_024308546.1;XP_024308547.1	427	105590	.	.	-10.6071	-1.37194	0.00193218	0.0336318	0.733891	0.0856002	0.733891	0.0856002	54	5	0.104501	0.006333	0.13124	0.00636
272	NM_000480,NM_001025389,NM_001025390,NM_001172430,NM_001172431	AMPD3	adenosine monophosphate deaminase 3	protein_coding	NP_000471.1;NP_001020560.1;NP_001020561.1;NP_001165901.1;NP_001165902.1	470	102772	.	.	-12.2601	2.42827	0.000114002	0.0047564	3.44757	0.85352	3.44757	0.85352	807	66	2.20008	0.149338	2.76302	0.149983
274	NM_001320632,NM_001320633,NM_001320634,NM_001320640,NM_001320641,NM_001320642,NM_004305,NM_139343,NM_139344,NM_139345,NM_139346,NM_139347,NM_139348,NM_139349,NM_139350,NM_139351	BIN1	bridging integrator 1	protein_coding	NP_001307561.1;NP_001307562.1;NP_001307563.1;NP_001307569.1;NP_001307570.1;NP_001307571.1;NP_004296.1;NP_647593.1;NP_647594.1;NP_647595.1;NP_647596.1;NP_647597.1;NP_647598.1;NP_647599.1;NP_647600.1;NP_647601.1	1052	601248	.	.	-6.00225	4.78851	0.00345304	0.0502906	5.59512	3.15148	5.59512	3.15148	3855	645	21.7493	3.0729	27.3142	3.08616
276	NM_001008221,NM_004038	AMY1A	amylase alpha 1A	protein_coding	NP_001008222.1;NP_004029.2	474	104700	.	.	-10.674	0.679426	0.000371311	0.0106458	1.95821	0.343656	1.95821	0.343656	235	22	1.54792	0.112192	1.94399	0.112676
277	NM_001008218,XM_011541262	AMY1B	amylase alpha 1B	protein_coding	NP_001008219.1;XP_011539564.1	475	104701	.	.	-11.1712	-1.06366	0.00114618	0.0234814	0.87581	0.102127	0.87581	0.102127	68	6	0.436427	0.027793	0.548095	0.027913
278	NM_001008219,NM_001346780,XM_017001058	AMY1C	amylase alpha 1C	protein_coding	NP_001008220.1;NP_001333709.1;XP_016856547.1	476	104702	.	.	-11.2744	0.684967	0.000288182	0.00887571	1.9673	0.329689	1.9673	0.329689	237	21	1.61338	0.107534	2.0262	0.107998
279	NM_000699	AMY2A	amylase alpha 2A	protein_coding	NP_000690.1	477	104650	.	.	-8.0913	2.05034	0.000971964	0.0209463	3.05851	0.929572	3.05851	0.929572	597	74	4.23042	0.43301	5.31285	0.434879
280	NM_020978	AMY2B	amylase alpha 2B	protein_coding	NP_066188.1	478	104660	.	.	-8.65904	5.7229	0.000559215	0.0141805	6.57975	3.57651	6.57975	3.57651	7708	894	40.9264	3.93663	51.3982	3.95362
281	gene-AMYP1	AMYP1	amylase alpha pseudogene 1	pseudogene	.	479	.	.	.	-7.77565	-0.690829	0.00308604	0.0469194	1.03989	0.182036	1.03989	0.182036	86	11	0.961457	0.095668	1.20746	0.096081
283	NM_001097577,NM_001145	ANG	angiogenin	protein_coding	NP_001091046.1;NP_001136.1	483	105850	.	.	-4.75569	0.749084	0.012936	0.124884	1.90243	0.654998	1.90243	0.654998	223	47	2.16324	0.373162	2.71675	0.374773
284	NM_001146,NM_001199859,NM_001314051,XR_928319	ANGPT1	angiopoietin 1	protein_coding	NP_001137.2;NP_001186788.1;NP_001300980.1	484	601667	.	.	12.8322	5.58042	6.97664e-05	0.00335909	2.98434	6.4876	2.98434	6.4876	563	7258	1.59713	17.0683	2.00579	17.142
285	NM_001118887,NM_001118888,NM_001147,XM_017013318	ANGPT2	angiopoietin 2	protein_coding	NP_001112359.1;NP_001112360.1;NP_001138.1;XP_016868807.1	485	601922	.	.	-5.51944	-0.873545	0.0122112	0.119887	0.91392	0.2128	0.91392	0.2128	72	13	0.160576	0.023001	0.201662	0.0231
290	NM_001150,NM_001381923,NM_001381924	ANPEP	alanyl aminopeptidase, membrane	protein_coding	NP_001141.2;NP_001368852.1;NP_001368853.1	500	151530	.	.	-12.1268	0.846367	0.000191241	0.00680888	2.09719	0.343656	2.09719	0.343656	267	22	0.870663	0.058342	1.09344	0.058594
301	NM_000700,XM_011518609,XM_017014657	ANXA1	annexin A1	protein_coding	NP_000691.1;XP_011516911.1;XP_016870146.1	533	151690	.	.	3.23724	5.01637	0.0478005	0.287306	4.02361	5.65583	4.02361	5.65583	1243	4042	10.5478	28.3901	13.2466	28.5126
307	NM_001153,NM_001320698,NM_001320700,NM_001320702,NM_001365496,XM_017003943,XM_017003944,XM_024452834,XM_024452835,XR_001738734	ANXA4	annexin A4	protein_coding	NP_001144.1;NP_001307627.1;NP_001307629.1;NP_001307631.1;NP_001352425.1;XP_016859432.1;XP_016859433.1;XP_024308602.1;XP_024308603.1	542	106491	.	.	-5.61351	5.54477	0.00465404	0.06132	6.32564	3.9173	6.32564	3.9173	6450	1154	27.5071	3.85053	34.5453	3.86714
312	NM_001003954,NM_004306	ANXA13	annexin A13	protein_coding	NP_001003954.1;NP_004297.2	536	602573	.	.	-4.16311	-0.749497	0.0312938	0.22228	0.941856	0.286958	0.941856	0.286958	75	18	0.585443	0.109306	0.73524	0.109778
313	NM_001177506,NM_001177507,NM_001637,XM_011515333,XM_011515334,XM_011515335,XM_011515336,XM_011515338,XM_011515339,XM_011515340,XM_011515341,XM_011515342,XM_017012102,XM_017012104,XM_017012105,XM_017012106	AOAH	acyloxyacyl hydrolase	protein_coding	NP_001170977.1;NP_001170978.1;NP_001628.1;XP_011513635.1;XP_011513636.1;XP_011513637.1;XP_011513638.1;XP_011513640.1;XP_011513641.1;XP_011513642.1;XP_011513643.1;XP_011513644.1;XP_016867591.1;XP_016867593.1;XP_016867594.1;XP_016867595.1	548	102593	.	.	-16.8306	-1.08218	0.000303509	0.00917443	0.885432	0.0688816	0.885432	0.0688816	69	4	0.133409	0.00537	0.167545	0.005393
316	NM_001159,XM_011511062,XM_017003946,XM_017003947	AOX1	aldehyde oxidase 1	protein_coding	NP_001150.3;XP_011509364.1;XP_016859435.1;XP_016859436.1	553	602841	.	.	-4.52142	0.496455	0.0165775	0.147575	1.71008	0.586172	1.71008	0.586172	185	41	0.446246	0.081162	0.560427	0.081512
320	NM_001163,XM_005251968,XM_011518617,XM_017014670	APBA1	amyloid beta precursor protein binding family A member 1	protein_coding	NP_001154.2;XP_005252025.1;XP_011516919.1;XP_016870159.1	578	602414	.	.	-4.09143	-0.491365	0.0305839	0.219148	1.07396	0.343656	1.07396	0.343656	90	22	0.156765	0.031397	0.196877	0.031533
332	NM_001012270,NM_001012271,NM_001168,XR_243654,XR_934452	BIRC5	baculoviral IAP repeat containing 5	protein_coding	NP_001012270.1;NP_001012271.1;NP_001159.2	593	603352	.	.	19.8429	6.187	6.0478e-06	0.000618718	2.99771	7.12596	2.99771	7.12596	569	11343	2.61926	43.6746	3.28945	43.863
335	NM_000039,NM_001318017,NM_001318018,NM_001318021	APOA1	apolipoprotein A1	protein_coding	NP_000030.1;NP_001304946.1;NP_001304947.1;NP_001304950.1	600	107680	.	.	-4.37466	7.01799	0.0140957	0.13264	7.72755	5.62113	7.72755	5.62113	17178	3944	225.586	42.7149	283.307	42.8992
336	NM_001643	APOA2	apolipoprotein A2	protein_coding	NP_001634.1	601	107670	.	.	-5.55577	6.00061	0.00486993	0.0636549	6.77454	4.35928	6.77454	4.35928	8834	1597	221.85	33.2844	278.615	33.428
337	NM_000482	APOA4	apolipoprotein A4	protein_coding	NP_000473.2	602	107690	.	.	-544.433	4.57164	1.10813e-13	6.32242e-10	5.59769	0.118467	5.59769	0.118467	3862	7	31.2497	0.041826	39.2456	0.042006
338	NM_000384	APOB	apolipoprotein B	protein_coding	NP_000375.3	603	107730	.	.	-14.5817	8.31968	3.35485e-05	0.00201485	9.22629	5.3925	9.22629	5.3925	48693	3354	41.0489	2.34584	51.5521	2.35596
341	NM_001321065,NM_001321066,NM_001379687,NM_001645	APOC1	apolipoprotein C1	protein_coding	NP_001307994.1;NP_001307995.1;NP_001366616.1;NP_001636.1	607	107710	.	.	-10.0087	4.74493	0.000268795	0.00844623	5.6356	2.55235	5.6356	2.55235	3967	398	80.954	6.64396	101.668	6.67263
342	NR_028412,NR_028413,NR_028414	APOC1P1	apolipoprotein C1 pseudogene 1	transcribed_pseudogene	.	608	.	.	.	-30.46	-2.064	0.000521585	0.0135731	0.503368	0.0175312	0.503368	0.0175312	34	1	0.492215	0.01	0.618158	0.010043
345	NM_000040	APOC3	apolipoprotein C3	protein_coding	NP_000031.1	610	107720	.	.	-5.80059	2.00672	0.00462992	0.0611431	2.96632	1.12014	2.96632	1.12014	555	96	12.3342	1.75738	15.4901	1.76497
355	NM_000043,NM_001320619,NM_152871,NM_152872,NR_028033,NR_028034,NR_028035,NR_028036,NR_135313,NR_135314,NR_135315,XM_006717819,XM_011539764,XM_011539765,XM_011539766,XM_011539767,XR_945732,XR_945733	FAS	Fas cell surface death receptor	protein_coding	NP_000034.1;NP_001307548.1;NP_690610.1;NP_690611.1;XP_006717882.1;XP_011538066.1;XP_011538067.1;XP_011538068.1;XP_011538069.1	11920	134637	.	.	4.04455	2.53312	0.0207125	0.169648	1.71549	3.35653	1.71549	3.35653	186	756	0.550233	1.98697	0.691019	1.99554
357	NM_001320663,NM_001320664,NM_001649,XM_005274500,XM_011545506,XM_017029492,XM_017029493,XM_017029494	SHROOM2	shroom family member 2	protein_coding	NP_001307592.1;NP_001307593.1;NP_001640.1;XP_005274557.2;XP_011543808.1;XP_016884981.1;XP_016884982.1;XP_016884983.1	630	300103	.	.	3.37262	3.67271	0.0415185	0.265045	2.76992	4.367	2.76992	4.367	474	1606	0.758544	2.13333	0.952631	2.14253
415	NM_000047,NM_001282628,NM_001282631,NM_001369079,NM_001369080,XM_005274519,XM_005274521,XM_011545521,XM_017029526	ARSL	arylsulfatase L	protein_coding	NP_000038.2;NP_001269557.1;NP_001269560.2;NP_001356008.1;NP_001356009.1;XP_005274576.1;XP_005274578.1;XP_011543823.1;XP_016885015.1	719	300180	.	.	-3.55789	2.34966	0.0353525	0.238491	3.15714	1.68934	3.15714	1.68934	645	182	3.784	0.815802	4.75221	0.819322
419	NM_001130016,NM_001130017,NM_001179,NM_001377173,NM_001377174,NM_001377175,NM_001377176,NM_001377177,NM_001377178,NM_001377179,NM_001377180,NM_001377181,NM_001377182,NM_001377183,NM_001377184,NM_001377185,XM_017008206,XM_017008208,XM_017008210,XM_024454050,XM_024454051,XM_024454052,XM_024454053,XM_024454054,XM_024454056,XM_024454058,XM_024454059,XM_024454061,XM_024454062,XM_024454063,XR_002959732…	ART3	ADP-ribosyltransferase 3	protein_coding	NP_001123488.1;NP_001123489.1;NP_001170.2;NP_001364102.1;NP_001364103.1;NP_001364104.1;NP_001364105.1;NP_001364106.1;NP_001364107.1;NP_001364108.1;NP_001364109.1;NP_001364110.1;NP_001364111.1;NP_001364112.1;NP_001364113.1;NP_001364114.1;XP_016863695.1;XP_016863697.1;XP_016863699.1;XP_024309818.1;XP_024309819.1;XP_024309820.1;XP_024309821.1;XP_024309822.1;XP_024309824.1;XP_024309826.1;XP_024309827…	725	603086	.	.	6.00635	1.64434	0.00403726	0.0556727	0.91392	2.65952	0.91392	2.65952	72	435	0.46403	2.1398	0.582763	2.14904
420	NM_001354646,NM_021071	ART4	ADP-ribosyltransferase 4 (Dombrock blood group)	protein_coding	NP_001341575.1;NP_066549.2	726	110600	.	.	5.20183	-1.16224	0.0170125	0.149586	0.182794	0.773235	0.182794	0.773235	11	58	0.023733	0.117323	0.029805	0.117829
432	NM_001197216,NM_001671,XM_011523861	ASGR1	asialoglycoprotein receptor 1	protein_coding	NP_001184145.1;NP_001662.1;XP_011522163.1	742	108360	.	.	-3.81082	2.93415	0.025992	0.196876	3.70832	2.05883	3.70832	2.05883	983	259	8.84854	1.93639	11.1126	1.94474
433	NM_001181,NM_001201352,NM_080912,NM_080913,NM_080914,XM_005256648,XM_006721524,XM_006721526,XM_011523862,XM_011523863,XM_011523864,XM_011523865,XM_011523866,XM_017024651,XM_017024652,XM_017024653,XM_024450755,XM_024450756,XM_024450757	ASGR2	asialoglycoprotein receptor 2	protein_coding	NP_001172.1;NP_001188281.1;NP_550434.1;NP_550435.1;NP_550436.1;XP_005256705.1;XP_006721587.2;XP_006721589.1;XP_011522164.2;XP_011522165.1;XP_011522166.1;XP_011522167.1;XP_011522168.1;XP_016880140.1;XP_016880141.1;XP_016880142.1;XP_024306523.1;XP_024306524.1;XP_024306525.1	743	108361	.	.	-3.52459	1.86766	0.03741	0.247327	2.73309	1.37939	2.73309	1.37939	460	131	3.81748	0.899539	4.79426	0.903421
462	NM_000488,NM_001365052	SERPINC1	serpin family C member 1	protein_coding	NP_000479.1;NP_001351981.1	775	107300	.	.	-5.07763	0.0432679	0.0116578	0.116435	1.4235	0.411532	1.4235	0.411532	137	27	1.01745	0.131814	1.27778	0.132383
463	NM_001164766,NM_006885,NR_163978,XM_005255957,XM_017023229,XM_017023251,XM_024450275,XM_024450276,XM_024450291	ZFHX3	zinc finger homeobox 3	protein_coding	NP_001158238.1;NP_008816.3;XP_005256014.1;XP_016878718.1;XP_016878740.1;XP_024306043.1;XP_024306044.1;XP_024306059.1	777	104155	.	.	-3.78462	4.31153	0.026074	0.197366	5.01682	3.21554	5.01682	3.21554	2555	678	1.91076	0.419572	2.39967	0.421383
478	NM_001256213,NM_001256214,NM_152296	ATP1A3	ATPase Na+/K+ transporting subunit alpha 3	protein_coding	NP_001243142.1;NP_001243143.1;NP_689509.1	801	182350	.	.	-4.53132	3.41197	0.0125293	0.122198	4.20169	2.27468	4.20169	2.27468	1417	314	4.73771	0.872858	5.94995	0.876625
482	NM_001303263,NM_001678	ATP1B2	ATPase Na+/K+ transporting subunit beta 2	protein_coding	NP_001290192.1;NP_001669.3	805	182331	.	.	-5.35241	2.22876	0.00651315	0.0779461	3.14717	1.30282	3.14717	1.30282	640	120	2.27907	0.352029	2.86222	0.353548
491	NM_001001331,NM_001330611,NM_001353564,NM_001363862,NM_001683,XM_005265179,XM_006713175,XM_011533752,XM_017006481,XM_017006482,XM_017006483,XM_017006484,XM_017006485,XM_017006486,XM_017006487,XM_017006488,XM_017006489,XM_017006492	ATP2B2	ATPase plasma membrane Ca2+ transporting 2	protein_coding	NP_001001331.1;NP_001317540.1;NP_001340493.1;NP_001350791.1;NP_001674.2;XP_005265236.1;XP_006713238.1;XP_011532054.1;XP_016861970.1;XP_016861971.1;XP_016861972.1;XP_016861973.1;XP_016861974.1;XP_016861975.1;XP_016861976.1;XP_016861977.1;XP_016861978.1;XP_016861981.1	815	108733	.	.	-14.0347	1.10293	8.54282e-05	0.00386834	2.31221	0.357489	2.31221	0.357489	323	23	0.42078	0.024398	0.528445	0.024503
493	NM_001001396,NM_001365783,NM_001365784,NM_001684	ATP2B4	ATPase plasma membrane Ca2+ transporting 4	protein_coding	NP_001001396.1;NP_001352712.1;NP_001352713.1;NP_001675.3	817	108732	.	.	-5.40886	8.76412	0.0054788	0.0691593	9.52126	7.09455	9.52126	7.09455	59758	11097	83.1615	13.8882	104.44	13.9481
547	NM_001244008,NM_001320705,NM_001330289,NM_001330290,NM_001379631,NM_001379632,NM_001379633,NM_001379634,NM_001379635,NM_001379636,NM_001379637,NM_001379638,NM_001379639,NM_001379640,NM_001379641,NM_001379642,NM_001379645,NM_001379646,NM_001379648,NM_001379649,NM_001379650,NM_001379651,NM_001379653,NM_004321	KIF1A	kinesin family member 1A	protein_coding	NP_001230937.1;NP_001307634.1;NP_001317218.1;NP_001317219.1;NP_001366560.1;NP_001366561.1;NP_001366562.1;NP_001366563.1;NP_001366564.1;NP_001366565.1;NP_001366566.1;NP_001366567.1;NP_001366568.1;NP_001366569.1;NP_001366570.1;NP_001366571.1;NP_001366574.1;NP_001366575.1;NP_001366577.1;NP_001366578.1;NP_001366579.1;NP_001366580.1;NP_001366582.1;NP_004312.2	888	601255	.	.	-3.71962	5.15143	0.0278144	0.205033	5.8325	4.0045	5.8325	4.0045	4559	1231	6.12841	1.37003	7.69647	1.37595
552	NM_000706	AVPR1A	arginine vasopressin receptor 1A	protein_coding	NP_000697.1	895	600821	.	.	-300.598	3.5002	5.98487e-12	1.05067e-08	4.55515	0.102127	4.55515	0.102127	1833	6	3.5057	0.008867	4.40269	0.008905
570	NM_001127610,NM_001374715,NM_001701	BAAT	bile acid-CoA:amino acid N-acyltransferase	protein_coding	NP_001121082.1;NP_001361644.1;NP_001692.1	932	602938	.	.	12.1761	0.723755	0.000198577	0.00694024	0.31684	2.00272	0.31684	2.00272	20	246	0.068333	0.703324	0.085817	0.70636
610	NM_001194	HCN2	hyperpolarization activated cyclic nucleotide gated potassium and sodium channel 2	protein_coding	NP_001185.3	4846	602781	.	.	-9.20629	0.611439	0.000765354	0.0175723	1.89292	0.37119	1.89292	0.37119	221	24	0.768542	0.068196	0.965187	0.068491
624	NM_000623,NM_001379692	BDKRB2	bradykinin receptor B2	protein_coding	NP_000614.1;NP_001366621.1	1030	113503	.	.	-4.22334	0.451801	0.0218138	0.175356	1.6661	0.597874	1.6661	0.597874	177	42	0.527704	0.103617	0.662727	0.104064
627	NM_001143805,NM_001143806,NM_001143807,NM_001143808,NM_001143809,NM_001143810,NM_001143811,NM_001143812,NM_001143813,NM_001143814,NM_001143816,NM_001709,NM_170731,NM_170732,NM_170733,NM_170734,NM_170735,XM_011520280	BDNF	brain derived neurotrophic factor	protein_coding	NP_001137277.1;NP_001137278.1;NP_001137279.1;NP_001137280.1;NP_001137281.1;NP_001137282.1;NP_001137283.1;NP_001137284.1;NP_001137285.1;NP_001137286.1;NP_001137288.1;NP_001700.2;NP_733927.1;NP_733928.1;NP_733929.1;NP_733930.1;NP_733931.1;XP_011518582.1	1033	113505	.	.	13.33	2.58915	7.02781e-05	0.00336951	0.87581	3.60288	0.87581	3.60288	68	912	0.172587	2.19729	0.216748	2.20677
635	NM_001713	BHMT	betaine--homocysteine S-methyltransferase	protein_coding	NP_001704.2	1047	602888	.	.	-9.82323	-1.46664	0.002751	0.0432075	0.690639	0.0856002	0.690639	0.0856002	50	5	0.239783	0.017444	0.301137	0.01752
637	NM_001196,NM_001244567,NM_001244569,NM_001244570,NM_001244572,NM_197966,NM_197967	BID	BH3 interacting domain death agonist	protein_coding	NP_001187.1;NP_001231496.1;NP_001231498.1;NP_001231499.1;NP_001231501.1;NP_932070.1;NP_932071.1	1050	601997	.	.	3.91683	4.3487	0.0226918	0.179862	3.21361	5.06276	3.21361	5.06276	674	2652	3.64223	12.1484	4.57416	12.2009
639	NM_001198,NM_182907,XM_006715550,XM_011536062,XM_011536063,XM_011536064,XM_017011187	PRDM1	PR/SET domain 1	protein_coding	NP_001189.2;NP_878911.1;XP_006715613.1;XP_011534364.1;XP_011534365.1;XP_011534366.1;XP_016866676.1	9346	603423	.	.	-19.2417	0.484557	3.00441e-05	0.00188889	1.85425	0.182036	1.85425	0.182036	213	11	0.472828	0.017041	0.59381	0.017115
641	NM_000057,NM_001287246,NM_001287247,NM_001287248,XM_006720632,XM_011521881,XM_011521882	BLM	BLM RecQ like helicase	protein_coding	NP_000048.1;NP_001274175.1;NP_001274176.1;NP_001274177.1;XP_006720695.1;XP_011520183.1;XP_011520184.1	1058	604610	.	.	6.10684	4.14934	0.0032164	0.0481975	2.58151	4.97519	2.58151	4.97519	406	2491	0.92099	4.86892	1.15664	4.88993
650	NM_001200	BMP2	bone morphogenetic protein 2	protein_coding	NP_001191.1	1069	112261	.	.	-15.1075	6.52511	2.77439e-05	0.00180391	7.4406	3.63589	7.4406	3.63589	14065	935	47.2279	2.60453	59.312	2.61577
656	NM_001720,XM_005271149,XM_011542022,XM_011542024,XM_011542025,XM_017002155,XM_017002156,XM_024449299,XR_946748,XR_946749,XR_946750	BMP8B	bone morphogenetic protein 8b	protein_coding	NP_001711.2;XP_005271206.1;XP_011540324.1;XP_011540326.2;XP_011540327.1;XP_016857644.1;XP_016857645.1;XP_024305067.1	1075	602284	.	.	-5.41595	-0.371843	0.0104329	0.108093	1.17941	0.301342	1.17941	0.301342	103	19	0.323174	0.065759	0.405865	0.066042
664	NM_004052	BNIP3	BCL2 interacting protein 3	protein_coding	NP_004043.3	1084	603293	.	.	-14.3093	9.00903	3.72121e-05	0.00220014	9.91301	6.09388	9.91301	6.09388	78427	5505	571.71	33.2984	717.993	33.4421
665	NM_001330491,NM_004331	BNIP3L	BCL2 interacting protein 3 like	protein_coding	NP_001317420.1;NP_004322.1	1085	605368	.	.	-6.95007	7.61382	0.00166449	0.0302359	8.42391	5.65163	8.42391	5.65163	27886	4030	96.1608	11.5326	120.765	11.5824
672	NM_007294,NM_007297,NM_007298,NM_007299,NM_007300,NR_027676	BRCA1	BRCA1 DNA repair associated	protein_coding	NP_009225.1;NP_009228.2;NP_009229.2;NP_009230.2;NP_009231.2	1100	113705	.	.	4.29186	4.54174	0.0155611	0.141432	3.29167	5.27579	3.29167	5.27579	716	3087	1.23753	4.65119	1.55418	4.67126
675	NM_000059	BRCA2	BRCA2 DNA repair associated	protein_coding	NP_000050.3	1101	600185	.	.	11.0437	5.47733	0.000156879	0.00592762	3.06911	6.36905	3.06911	6.36905	602	6679	0.598882	5.51971	0.752118	5.54353
677	NM_001244698,NM_001244701,NM_004926	ZFP36L1	ZFP36 ring finger protein like 1	protein_coding	NP_001231627.1;NP_001231630.1;NP_004917.2	1107	601064	.	.	-17.1443	6.47376	1.37857e-05	0.001122	7.40017	3.43201	7.40017	3.43201	13674	801	53.4003	2.59047	67.0638	2.60165
684	NM_004335	BST2	bone marrow stromal cell antigen 2	protein_coding	NP_004326.1	1119	600534	.	.	-45.3469	1.53164	2.46425e-07	5.79785e-05	2.72508	0.166405	2.72508	0.166405	457	10	5.42532	0.095079	6.81349	0.095489
687	NM_001206	KLF9	Kruppel like factor 9	protein_coding	NP_001197.1	1123	602902	.	.	4.1537	0.686511	0.0216229	0.174559	0.690639	1.82993	0.690639	1.82993	50	209	0.112025	0.395277	0.140688	0.396983
695	NM_000061,NM_001287344,NM_001287345	BTK	Bruton tyrosine kinase	protein_coding	NP_000052.1;NP_001274273.1;NP_001274274.1	1133	300300	.	.	9.94837	0.147018	0.000650551	0.0156944	0.258796	1.56966	0.258796	1.56966	16	161	0.06875	0.573971	0.086341	0.576448
699	NM_001278616,NM_001278617,NM_004336,XR_923001	BUB1	BUB1 mitotic checkpoint serine/threonine kinase	protein_coding	NP_001265545.1;NP_001265546.1;NP_004327.1	1148	602452	.	.	5.4841	6.59889	0.00515903	0.0665195	4.94904	7.36566	4.94904	7.36566	2434	13408	7.70245	35.6386	9.67326	35.7924
701	NM_001211	BUB1B	BUB1 mitotic checkpoint serine/threonine kinase B	protein_coding	NP_001202.5	1149	602860	.	.	10.5064	5.93579	0.000203574	0.00701981	3.54033	6.81691	3.54033	6.81691	866	9140	2.80881	24.6082	3.5275	24.7144
706	NM_000714,NM_001256530,NM_001256531,NR_046308	TSPO	translocator protein	protein_coding	NP_000705.2;NP_001243459.1;NP_001243460.1	1158	109610	.	.	13.8765	1.26883	8.28865e-05	0.0037768	0.39975	2.44631	0.39975	2.44631	26	364	0.370227	4.29963	0.464957	4.31819
708	NM_001212	C1QBP	complement C1q binding protein	protein_coding	NP_001203.1	1243	601269	.	.	3.43864	7.14074	0.0377148	0.248621	6.01287	7.7788	6.01287	7.7788	5177	17881	52.7125	151.11	66.1999	151.762
718	NM_000064	C3	complement C3	protein_coding	NP_000055.2	1318	120700	.	.	3.93195	1.69464	0.0243154	0.187602	1.20269	2.61415	1.20269	2.61415	106	419	0.240132	0.789524	0.301575	0.792932
725	NM_000716,NM_001017364,NM_001017365,NM_001017366,NM_001017367,XM_005273254,XM_005273255,XM_024449464	C4BPB	complement component 4 binding protein beta	protein_coding	NP_000707.1;NP_001017364.1;NP_001017365.1;NP_001017366.1;NP_001017367.1;XP_005273311.1;XP_005273312.1;XP_024305232.1	1328	120831	.	.	18.8017	-1.82858	0.000783358	0.017826	0.0350044	0.574375	0.0350044	0.574375	2	40	0.015419	0.286574	0.019365	0.28781
726	NM_004055,XM_011545225,XM_017018223	CAPN5	calpain 5	protein_coding	NP_004046.2;XP_011543527.1;XP_016873712.2	1482	602537	.	.	-4.38229	1.53068	0.0161578	0.145528	2.50243	1.0452	2.50243	1.0452	380	87	1.034	0.190386	1.29857	0.191208
730	NM_000587	C7	complement C7	protein_coding	NP_000578.2	1346	217070	.	.	7.44206	6.33235	0.00119153	0.024086	4.32791	7.16015	4.32791	7.16015	1554	11617	3.23465	20.0771	4.0623	20.1637
731	NM_000562,XM_011542079,XM_017002234	C8A	complement C8 alpha chain	protein_coding	NP_000553.1;XP_011540381.1;XP_016857723.1	1352	120950	.	.	4.03842	-1.44493	0.0448499	0.277314	0.182794	0.632419	0.182794	0.632419	11	45	0.045194	0.175047	0.056758	0.175802
760	NM_000067,NM_001293675	CA2	carbonic anhydrase 2	protein_coding	NP_000058.1;NP_001280604.1	1373	611492	.	.	-5.86041	2.96092	0.00412001	0.0565066	3.83414	1.70566	3.83414	1.70566	1080	185	8.21984	1.16152	10.323	1.16654
762	NM_000717,NR_137422,XM_005257639,XM_011525183,XM_017025012,XR_001752604,XR_001752605,XR_001752606,XR_001752607,XR_001752608,XR_001752609,XR_001752610	CA4	carbonic anhydrase 4	protein_coding	NP_000708.1;XP_005257696.1;XP_011523485.1;XP_016880501.1	1375	114760	.	.	-69.0565	1.40362	4.74594e-08	1.52552e-05	2.62524	0.102127	2.62524	0.102127	421	6	4.12437	0.013067	5.17967	0.013123
768	NM_001216,XR_001746374,XR_428428	CA9	carbonic anhydrase 9	protein_coding	NP_001207.2	1383	603179	.	.	-9.03959	-0.63471	0.00167013	0.030262	1.08235	0.166405	1.08235	0.166405	91	10	0.69307	0.052649	0.870405	0.052876
779	NM_000069,XM_005245478	CACNA1S	calcium voltage-gated channel subunit alpha1 S	protein_coding	NP_000060.2;XP_005245535.1	1397	114208	.	.	9.19608	0.42849	0.000797138	0.0180479	0.330994	1.75874	0.330994	1.75874	21	195	0.039496	0.318427	0.049602	0.319801
793	NM_001366795,NM_004929	CALB1	calbindin 1	protein_coding	NP_001353724.1;NP_004920.1	1434	114050	.	.	-4.27798	-1.51676	0.040082	0.258929	0.611681	0.166405	0.611681	0.166405	43	10	0.200082	0.038655	0.251278	0.038822
799	NM_001164737,NM_001164738,NM_001742	CALCR	calcitonin receptor	protein_coding	NP_001158209.2;NP_001158210.1;NP_001733.1	1440	114131	.	.	-3.98892	-1.24107	0.043682	0.273201	0.712427	0.2128	0.712427	0.2128	52	13	0.164467	0.034308	0.206549	0.034456
825	NM_000070,NM_024344,NM_173087,NM_173088,NM_173089,NM_173090	CAPN3	calpain 3	protein_coding	NP_000061.1;NP_077320.1;NP_775110.1;NP_775111.1;NP_775112.1;NP_775113.1	1480	114240	.	.	-3.99533	4.7313	0.0208722	0.170428	5.44135	3.53906	5.44135	3.53906	3457	869	13.3749	2.75717	16.7971	2.76907
840	NM_001227,NM_001267056,NM_001267057,NM_001267058,NM_001320911,NM_033338,NM_033339,NM_033340,XM_006718017,XM_011540260,XM_017016763,XM_017016764	CASP7	caspase 7	protein_coding	NP_001218.1;NP_001253985.1;NP_001253986.1;NP_001253987.1;NP_001307840.1;NP_203124.1;NP_203125.1;NP_203126.1;XP_006718080.1;XP_011538562.1;XP_016872252.1;XP_016872253.1	1508	601761	.	.	4.23153	3.47785	0.0168147	0.148508	2.39201	4.24673	2.39201	4.24673	346	1471	1.73434	5.97056	2.1781	5.99633
845	NM_001232	CASQ2	calsequestrin 2	protein_coding	NP_001223.2	1513	114251	.	.	178.839	5.31878	1.74728e-11	2.65843e-08	0.52815	6.32793	0.52815	6.32793	36	6489	0.162864	24.7213	0.204535	24.828
857	NM_001172895,NM_001172896,NM_001172897,NM_001753	CAV1	caveolin 1	protein_coding	NP_001166366.1;NP_001166367.1;NP_001166368.1;NP_001744.2	1527	601047	.	.	8.08755	6.35651	0.000784215	0.017826	4.24998	7.19776	4.24998	7.19776	1468	11926	6.93039	45.7064	8.70366	45.9036
858	NM_001206747,NM_001206748,NM_001233,NM_198212	CAV2	caveolin 2	protein_coding	NP_001193676.1;NP_001193677.1;NP_001224.1;NP_937855.1	1528	601048	.	.	4.46643	7.00987	0.0128922	0.124514	5.58925	7.72496	5.58925	7.72496	3839	17223	15.4698	57.9445	19.4281	58.1946
866	NM_001756	SERPINA6	serpin family A member 6	protein_coding	NP_001747.3	1540	122500	.	.	21.2576	-0.00428538	3.09689e-05	0.00191537	0.118971	1.51517	0.118971	1.51517	7	152	0.049476	1.01405	0.062135	1.01842
868	NM_001321786,NM_001321788,NM_001321789,NM_001321790,NM_001321791,NM_001321793,NM_001321794,NM_001321795,NM_001321796,NM_001321797,NM_001321798,NM_001321799,NM_001321806,NM_001321807,NM_001321808,NM_001321811,NM_001321813,NM_001321816,NM_001321820,NM_001321822,NM_170662,NR_135806,NR_135807,NR_135808,NR_135809,NR_135810,NR_135811,NR_135812,XM_011513257,XM_011513259,XM_017007395,XM_017007396,XM_0170…	CBLB	Cbl proto-oncogene B	protein_coding	NP_001308715.1;NP_001308717.1;NP_001308718.1;NP_001308719.1;NP_001308720.1;NP_001308722.1;NP_001308723.1;NP_001308724.1;NP_001308725.1;NP_001308726.1;NP_001308727.1;NP_001308728.1;NP_001308735.1;NP_001308736.1;NP_001308737.1;NP_001308740.1;NP_001308742.1;NP_001308745.1;NP_001308749.1;NP_001308751.1;NP_733762.2;XP_011511559.1;XP_011511561.2;XP_016862884.1;XP_016862885.1;XP_016862886.1;XP_016862887…	1542	604491	.	.	-3.99194	4.45124	0.0209816	0.171197	5.16787	3.28595	5.16787	3.28595	2846	716	5.06404	1.05224	6.35978	1.05678
887	NM_001318029,NM_001363552,NM_176875,XM_017018516	CCKBR	cholecystokinin B receptor	protein_coding	NP_001304958.1;NP_001350481.1;NP_795344.1;XP_016874005.1	1571	118445	.	.	-42.7471	0.478356	1.1735e-06	0.000179743	1.87854	0.0856002	1.87854	0.0856002	218	5	1.28177	0.016638	1.60974	0.01671
890	NM_001237	CCNA2	cyclin A2	protein_coding	NP_001228.2	1578	123835	.	.	10.7818	6.50032	0.000175233	0.00638843	4.0323	7.38066	4.0323	7.38066	1251	13549	5.41788	48.7074	6.80415	48.9176
891	NM_001354844,NM_001354845,NM_031966	CCNB1	cyclin B1	protein_coding	NP_001341773.1;NP_001341774.1;NP_114172.1	1579	123836	.	.	10.0899	6.8864	0.000248722	0.00805153	4.48093	7.75646	4.48093	7.75646	1737	17605	10.184	85.6997	12.7898	86.0695
894	NM_001759	CCND2	cyclin D2	protein_coding	NP_001750.1	1583	123833	.	.	3.54907	9.18239	0.0332787	0.230928	8.00238	9.82579	8.00238	9.82579	20800	74148	38.1334	112.818	47.8905	113.304
898	NM_001238,NM_001322259,NM_001322261,NM_001322262,XM_011527440	CCNE1	cyclin E1	protein_coding	NP_001229.1;NP_001309188.1;NP_001309190.1;NP_001309191.1;XP_011525742.1	1589	123837	.	.	3.34952	3.66508	0.0426287	0.269002	2.76992	4.35756	2.76992	4.35756	474	1595	2.89089	8.25099	3.63058	8.2866
899	NM_001323538,NM_001761	CCNF	cyclin F	protein_coding	NP_001310467.1;NP_001752.2	1591	600227	.	.	3.48651	4.0659	0.0362506	0.242116	3.07962	4.75446	3.07962	4.75446	607	2126	1.70576	4.99461	2.14221	5.01616
901	NM_004354,XM_011532398,XM_011532399	CCNG2	cyclin G2	protein_coding	NP_004345.1;XP_011530700.1;XP_011530701.1	1593	603203	.	.	-5.75186	4.97059	0.00418364	0.0571302	5.76503	3.36168	5.76503	3.36168	4347	759	14.7986	1.47869	18.5851	1.48507
912	NM_001319145,NM_001371761,NM_001371762,NM_001371763,NM_001766,XM_006711621,XM_011510127,XR_001737534,XR_921995,XR_921996	CD1D	CD1d molecule	protein_coding	NP_001306074.1;NP_001358690.1;NP_001358691.1;NP_001358692.1;NP_001757.1;XP_006711684.1;XP_011508429.1	1637	188410	.	CD1D	-11.2975	0.213664	0.00037564	0.0107161	1.62648	0.242922	1.62648	0.242922	170	15	0.57964	0.037236	0.727952	0.037398
956	NM_001248,NM_001291960,NM_001291961,XM_011534266	ENTPD3	ectonucleoside triphosphate diphosphohydrolase 3	protein_coding	NP_001239.2;NP_001278889.1;NP_001278890.1;XP_011532568.1	3365	603161	.	.	-16.804	0.302631	6.29396e-05	0.00313557	1.71549	0.182036	1.71549	0.182036	186	11	0.752283	0.035251	0.944769	0.035404
965	NM_001144822,NM_001779,NR_026665,XM_017002869	CD58	CD58 molecule	protein_coding	NP_001138294.1;NP_001770.1;XP_016858358.1	1688	153420	.	.	3.969	3.85989	0.0216887	0.174877	2.77252	4.59429	2.77252	4.59429	475	1894	4.7786	16.5671	6.00129	16.6386
983	NM_001170406,NM_001170407,NM_001320918,NM_001786,NM_033379,XM_005270303	CDK1	cyclin dependent kinase 1	protein_coding	NP_001163877.1;NP_001163878.1;NP_001307847.1;NP_001777.1;NP_203698.1;XP_005270360.1	1722	116940	.	.	8.22243	6.49471	0.000720518	0.0168308	4.36105	7.33769	4.36105	7.33769	1592	13149	10.124	68.6399	12.7145	68.9361
990	NM_001254,XM_011525541,XM_011525542	CDC6	cell division cycle 6	protein_coding	NP_001245.1;XP_011523843.1;XP_011523844.1	1744	602627	.	.	25.3522	5.89692	1.5012e-06	0.000218218	2.46441	6.85306	2.46441	6.85306	368	9374	0.959683	20.4321	1.20524	20.5202
991	NM_001255	CDC20	cell division cycle 20	protein_coding	NP_001246.2	1723	603618	.	.	12.2305	4.33484	9.55209e-05	0.00418422	2.01629	5.25793	2.01629	5.25793	248	3048	1.7884	18.2577	2.24599	18.3365
993	NM_001789,NM_201567,XM_006713434,XM_006713435,XR_001740392	CDC25A	cell division cycle 25A	protein_coding	NP_001780.2;NP_963861.1;XP_006713497.1;XP_006713498.1	1725	116947	.	.	13.8189	5.42562	4.67902e-05	0.00257312	2.76472	6.34191	2.76472	6.34191	472	6553	1.47502	17.126	1.85244	17.1999
995	NM_001287582,NM_001287583,NM_001318098,NM_001364026,NM_001364027,NM_001364028,NM_001790,NM_022809,XM_005272145,XM_006714739,XM_011543759,XM_011543760,XM_011543761,XM_011543762,XM_011543763,XM_011543764	CDC25C	cell division cycle 25C	protein_coding	NP_001274511.1;NP_001274512.1;NP_001305027.1;NP_001350955.1;NP_001350956.1;NP_001350957.1;NP_001781.2;NP_073720.1;XP_005272202.1;XP_006714802.1;XP_011542061.1;XP_011542062.1;XP_011542063.1;XP_011542064.1;XP_011542065.1;XP_011542066.1	1727	157680	.	.	6.31573	3.34136	0.00284804	0.0442261	1.91188	4.20621	1.91188	4.20621	225	1428	1.37088	7.09321	1.72165	7.12382
999	NM_001317184,NM_001317185,NM_001317186,NM_004360	CDH1	cadherin 1	protein_coding	NP_001304113.1;NP_001304114.1;NP_001304115.1;NP_004351.1	1748	192090	.	.	-6.99599	4.04447	0.00167645	0.0303327	4.89886	2.35617	4.89886	2.35617	2348	337	5.80803	0.690968	7.29412	0.69395
1003	NM_001795,XM_011522801,XM_024450133	CDH5	cadherin 5	protein_coding	NP_001786.2;XP_011521103.1;XP_024305901.1	1764	601120	.	.	-21.2279	0.617511	1.70276e-05	0.00128252	1.95821	0.182036	1.95821	0.182036	235	11	0.679219	0.025416	0.85301	0.025525
1004	NM_001362435,NM_004932,XM_011513921,XM_017008910,XR_001741972	CDH6	cadherin 6	protein_coding	NP_001349364.1;NP_004923.1;XP_011512223.1;XP_016864399.1	1765	603007	.	.	-6.56966	6.1705	0.00220015	0.036651	6.97711	4.32361	6.97711	4.32361	10178	1556	16.2132	2.14258	20.3616	2.15182
1010	NM_001317227,NM_001317228,NM_001364104,NM_001364105,NM_001364106,NM_001364107,NM_001364108,NM_001364109,NM_004061	CDH12	cadherin 12	protein_coding	NP_001304156.1;NP_001304157.1;NP_001351033.1;NP_001351034.1;NP_001351035.1;NP_001351036.1;NP_001351037.1;NP_001351038.1;NP_004052.2	1751	600562	.	.	6.84548	0.123096	0.0032398	0.0483332	0.34501	1.51517	0.34501	1.51517	22	152	0.058535	0.348874	0.073512	0.350379
1015	NM_001144663,NM_004063,XM_011516790	CDH17	cadherin 17	protein_coding	NP_001138135.1;NP_004054.3;XP_011515092.1	1756	603017	.	.	-35.7595	3.02505	3.20946e-07	6.78207e-05	4.06971	0.526198	4.06971	0.526198	1286	36	4.17508	0.095714	5.24336	0.096127
1026	NM_000389,NM_001220777,NM_001220778,NM_001291549,NM_001374509,NM_001374510,NM_001374511,NM_001374512,NM_001374513,NM_078467,NR_164655,NR_164656	CDKN1A	cyclin dependent kinase inhibitor 1A	protein_coding	NP_000380.1;NP_001207706.1;NP_001207707.1;NP_001278478.1;NP_001361438.1;NP_001361439.1;NP_001361440.1;NP_001361441.1;NP_001361442.1;NP_510867.1	1784	116899	.	.	9.27608	7.62907	0.000385728	0.0109084	5.30459	8.48522	5.30459	8.48522	3137	29229	17.5884	135.84	22.0887	136.426
1028	NM_000076,NM_001122630,NM_001122631,NM_001362474,NM_001362475	CDKN1C	cyclin dependent kinase inhibitor 1C	protein_coding	NP_000067.1;NP_001116102.1;NP_001116103.1;NP_001349403.1;NP_001349404.1	1786	600856	.	.	-5.67147	6.08337	0.004424	0.0594295	6.86106	4.41409	6.86106	4.41409	9385	1662	62.8441	8.87782	78.924	8.91613
1029	NM_000077,NM_001195132,NM_001363763,NM_058195,NM_058197,XM_005251343,XM_011517675,XM_011517676,XR_929159	CDKN2A	cyclin dependent kinase inhibitor 2A	protein_coding	NP_000068.1;NP_001182061.1;NP_001350692.1;NP_478102.2;NP_478104.2;XP_005251400.1;XP_011515977.1;XP_011515978.1	1787	600160	.	.	10.0786	-0.977382	0.0014511	0.0275746	0.118971	0.910931	0.118971	0.910931	7	72	0.059203	0.632497	0.074352	0.635226
1030	NM_004936,NM_078487	CDKN2B	cyclin dependent kinase inhibitor 2B	protein_coding	NP_004927.2;NP_511042.1	1788	600431	.	.	3.60542	1.83246	0.0337914	0.232584	1.34198	2.70891	1.34198	2.70891	125	453	0.383662	1.15857	0.481829	1.16357
1031	NM_001262,NM_078626	CDKN2C	cyclin dependent kinase inhibitor 2C	protein_coding	NP_001253.1;NP_523240.1	1789	603369	.	.	10.2389	-0.46999	0.000874147	0.0193875	0.167101	1.18364	0.167101	1.18364	10	104	0.053651	0.506571	0.067379	0.508757
1033	NM_001130851,NM_001330173,NM_005192,XM_024449458	CDKN3	cyclin dependent kinase inhibitor 3	protein_coding	NP_001124323.1;NP_001317102.1;NP_005183.2;XP_024305226.1	1791	123832	.	.	8.04785	3.51334	0.000853961	0.0190509	1.81451	4.41078	1.81451	4.41078	205	1658	2.89376	18.995	3.63418	19.0769
1045	NM_001265,NM_001354700,XM_011534875,XM_011534876,XM_011534878,XM_011534879	CDX2	caudal type homeobox 2	protein_coding	NP_001256.4;NP_001341629.1;XP_011533177.1;XP_011533178.1;XP_011533180.1;XP_011533181.1	1806	600297	.	.	-58.7389	1.89531	5.30259e-08	1.63535e-05	3.04784	0.166405	3.04784	0.166405	592	10	2.03718	0.025123	2.55843	0.025231
1050	NM_001285829,NM_001287424,NM_001287435,NM_004364	CEBPA	CCAAT enhancer binding protein alpha	protein_coding	NP_001272758.1;NP_001274353.1;NP_001274364.1;NP_004355.2	1833	116897	.	.	-10.739	2.82048	0.000213866	0.00720952	3.79511	1.13628	3.79511	1.13628	1049	98	4.73341	0.358321	5.94454	0.359867
1062	NM_001286734,NM_001813,XM_011531544,XM_011531545,XM_011531546,XM_011531547,XM_011531548,XM_011531549,XM_017007659	CENPE	centromere protein E	protein_coding	NP_001273663.1;NP_001804.2;XP_011529846.1;XP_011529847.1;XP_011529848.1;XP_011529849.1;XP_011529850.1;XP_011529851.1;XP_016863148.1	1856	117143	.	.	9.77685	5.68868	0.000298904	0.00908333	3.40137	6.56285	3.40137	6.56285	779	7651	1.11856	9.05715	1.40476	9.09623
1063	NM_016343,XM_011509082,XM_017000086	CENPF	centromere protein F	protein_coding	NP_057427.3;XP_011507384.1;XP_016855575.1	1857	600236	.	.	8.20616	7.30241	0.000725679	0.0168994	5.14101	8.14142	5.14101	8.14142	2792	23014	3.25127	22.503	4.08317	22.6001
1074	gene-CFL1P5	CFL1P5	cofilin 1 pseudogene 5	pseudogene	.	1877	.	.	.	6.78863	-2.18182	0.017459	0.152488	0.0691796	0.424732	0.0691796	0.424732	4	28	0.041605	0.241008	0.05225	0.242048
1080	NM_000492	CFTR	CF transmembrane conductance regulator	protein_coding	NP_000483.3	1884	602421	.	.	-17.1482	3.61349	1.61459e-05	0.00123651	4.59014	1.22949	4.59014	1.22949	1880	110	3.68649	0.178291	4.62975	0.179061
1081	NM_000735,NM_001252383	CGA	glycoprotein hormones, alpha polypeptide	protein_coding	NP_000726.1;NP_001239312.1	1885	118850	.	.	5.34041	-2.44467	0.0420281	0.266213	0.0691796	0.343656	0.0691796	0.343656	4	22	0.055776	0.30364	0.070047	0.304951
1111	NM_001114121,NM_001114122,NM_001244846,NM_001274,NM_001330427,NM_001330428,NR_045204,NR_045205,XM_011542560,XM_017017146,XM_024448337	CHEK1	checkpoint kinase 1	protein_coding	NP_001107593.1;NP_001107594.1;NP_001231775.1;NP_001265.2;NP_001317356.1;NP_001317357.1;XP_011540862.1;XP_016872635.1;XP_024304105.1	1925	603078	.	.	8.02054	5.41353	0.00083092	0.0186097	3.38451	6.26212	3.38451	6.26212	769	6196	2.74603	20.712	3.44865	20.8014
1132	NM_000741,NM_001366692	CHRM4	cholinergic receptor muscarinic 4	protein_coding	NP_000732.2;NP_001353621.1	1953	118495	.	.	-22.0604	1.28488	8.80312e-06	0.000806846	2.48987	0.272428	2.48987	0.272428	376	17	1.51395	0.054765	1.90133	0.055002
1136	NM_000743,NM_001166694,NR_046313,XM_006720382	CHRNA3	cholinergic receptor nicotinic alpha 3 subunit	protein_coding	NP_000734.2;NP_001160166.1;XP_006720445.1	1957	118503	.	.	-23.126	0.600108	1.18824e-05	0.00101947	1.94906	0.166405	1.94906	0.166405	233	10	0.914939	0.029681	1.14904	0.029809
1138	NM_000745,NM_001307945	CHRNA5	cholinergic receptor nicotinic alpha 5 subunit	protein_coding	NP_000736.2;NP_001294874.1	1959	118505	.	.	3.30531	2.38065	0.045701	0.281129	1.76845	3.16334	1.76845	3.16334	196	651	0.649801	1.77421	0.816065	1.78187
1139	NM_000746,NM_001190455,NR_046324,XM_011521176,XM_011521177,XM_011521178,XM_017021882,XM_017021883,XM_017021884	CHRNA7	cholinergic receptor nicotinic alpha 7 subunit	protein_coding	NP_000737.1;NP_001177384.1;XP_011519478.2;XP_011519479.1;XP_011519480.1;XP_016877371.1;XP_016877372.1;XP_016877373.1	1960	118511	.	.	-4.13465	-0.000483953	0.0258952	0.196404	1.3628	0.463623	1.3628	0.463623	128	31	0.243565	0.047935	0.305885	0.048142
1158	NM_001824	CKM	creatine kinase, M-type	protein_coding	NP_001815.2	1994	123310	.	.	-3.68379	7.83464	0.0287204	0.209679	8.49202	6.62153	8.49202	6.62153	29238	7972	223.682	50.6152	280.915	50.8336
1163	NM_001826,NR_024163	CKS1B	CDC28 protein kinase regulatory subunit 1B	protein_coding	NP_001817.1	19083	116900	.	.	4.03817	5.49402	0.0198514	0.165095	4.23876	6.19388	4.23876	6.19388	1456	5906	21.997	71.5685	27.6254	71.8774
1164	NM_001827	CKS2	CDC28 protein kinase regulatory subunit 2	protein_coding	NP_001818.1	2000	116901	.	.	5.73193	5.2327	0.00423333	0.0575763	3.60437	6.02214	3.60437	6.02214	909	5234	17.5563	83.9345	22.0484	84.2967
1240	NM_001142343,NM_001142344,NM_001142345,NM_004072,XM_017018820	CMKLR1	chemerin chemokine-like receptor 1	protein_coding	NP_001135815.1;NP_001135816.1;NP_001135817.1;NP_004063.1;XP_016874309.1	2121	602351	.	.	7.99549	-1.99433	0.0090842	0.0978846	0.0691796	0.48898	0.0691796	0.48898	4	33	0.007302	0.058657	0.00917	0.05891
1259	NM_000087,NM_001142564,NM_001379270,XM_005248049,XM_011513623	CNGA1	cyclic nucleotide gated channel subunit alpha 1	protein_coding	NP_000078.3;NP_001136036.2;NP_001366199.1;XP_005248106.2;XP_011511925.1	2148	123825	.	.	-5.34783	-0.120239	0.0100027	0.105123	1.32794	0.357489	1.32794	0.357489	123	23	0.430528	0.068938	0.540687	0.069235
1271	NM_001207011,NM_001842,NM_147164,XM_017014260,XM_017014261,XM_017014262,XM_017014263,XM_017014264,XM_017014265	CNTFR	ciliary neurotrophic factor receptor	protein_coding	NP_001193940.1;NP_001833.1;NP_671693.1;XP_016869749.1;XP_016869750.1;XP_016869751.1;XP_016869752.1;XP_016869753.1;XP_016869754.1	2170	118946	.	.	-25.6101	1.9807	2.88234e-06	0.000359457	3.09629	0.37119	3.09629	0.37119	615	24	3.50305	0.089823	4.39938	0.09021
1272	NM_001256063,NM_001256064,NM_001843,NM_175038,XM_005268651,XM_006719241,XM_011537926,XM_011537927,XM_017018826,XM_017018827,XM_024448843,XR_002957288,XR_002957289,XR_002957290,XR_002957291	CNTN1	contactin 1	protein_coding	NP_001242992.1;NP_001242993.1;NP_001834.2;NP_778203.1;XP_005268708.1;XP_006719304.1;XP_011536228.1;XP_011536229.1;XP_016874315.1;XP_016874316.1;XP_024304611.1	2171	600016	.	.	22.1908	6.12247	3.19952e-06	0.000392578	2.80837	7.06916	2.80837	7.06916	489	10902	1.02582	18.9204	1.2883	19.002
1278	NM_000089	COL1A2	collagen type I alpha 2 chain	protein_coding	NP_000080.2	2198	120160	.	.	-3.60322	6.8388	0.0314048	0.222825	7.49317	5.66455	7.49317	5.66455	14590	4067	34.243	7.92088	43.0047	7.95506
1289	NM_000093,NM_001278074,XM_017014266,XR_001746183	COL5A1	collagen type V alpha 1 chain	protein_coding	NP_000084.3;NP_001265003.1;XP_016869755.1	2209	120215	.	.	-6.25066	6.59472	0.00279043	0.0435887	7.3889	4.78933	7.3889	4.78933	13567	2180	19.1732	2.55261	24.0791	2.56363
1290	NM_000393,XM_011510573	COL5A2	collagen type V alpha 2 chain	protein_coding	NP_000384.2;XP_011508875.1	2210	120190	.	.	4.88474	9.88295	0.00868486	0.0953144	8.33041	10.6151	8.33041	10.6151	26131	128209	46.5919	185.514	58.5133	186.314
1293	NM_004369,NM_057164,NM_057165,NM_057166,NM_057167,XM_005246065,XM_006712253,XM_011510574,XM_017003304,XM_024452684	COL6A3	collagen type VI alpha 3 chain	protein_coding	NP_004360.2;NP_476505.3;NP_476506.3;NP_476507.3;NP_476508.2;XP_005246122.1;XP_006712316.1;XP_011508876.1;XP_016858793.1;XP_024308452.1	2213	120250	.	.	-15.4207	3.89638	2.80584e-05	0.00181402	4.85423	1.49027	4.85423	1.49027	2274	148	3.00323	0.137873	3.77166	0.138469
1294	NM_000094,XM_017005688,XM_017005689,XM_017005690,XM_017005691,XM_017005692,XR_001740003,XR_001740004,XR_001740005,XR_001740006,XR_001740007,XR_001740008,XR_001740009	COL7A1	collagen type VII alpha 1 chain	protein_coding	NP_000085.1;XP_016861177.1;XP_016861178.1;XP_016861179.1;XP_016861180.1;XP_016861181.1	2214	120120	.	.	-3.95852	5.13698	0.0215971	0.174479	5.83653	3.92428	5.83653	3.92428	4572	1160	6.43281	1.27836	8.07876	1.28388
1295	NM_001850,NM_020351	COL8A1	collagen type VIII alpha 1 chain	protein_coding	NP_001841.2;NP_065084.2	2215	120251	.	.	4.8143	3.4294	0.00971044	0.102836	2.23152	4.23272	2.23152	4.23272	301	1456	0.649543	2.58464	0.815741	2.59579
1298	NM_001852,XM_006710365,XM_011540715,XM_011540716,XM_011540717,XM_017000332,XM_017000333	COL9A2	collagen type IX alpha 2 chain	protein_coding	NP_001843.1;XP_006710428.1;XP_011539017.1;XP_011539018.1;XP_011539019.1;XP_016855821.1;XP_016855822.1	2218	120260	.	.	-5.09607	1.20192	0.00891876	0.0968334	2.26507	0.803867	2.26507	0.803867	310	61	1.1724	0.161507	1.47237	0.162204
1299	NM_001853,XM_011528545,XM_017027666	COL9A3	collagen type IX alpha 3 chain	protein_coding	NP_001844.3;XP_011526847.1;XP_016883155.1	2219	120270	.	.	-5.30398	3.23728	0.00627601	0.0758238	4.07287	1.99389	4.07287	1.99389	1289	244	6.14546	0.965001	7.71788	0.969165
1302	NM_001163771,NM_080679,NM_080680,NM_080681,XM_011514299,XM_011514300,XM_011514302,XM_017010250,XM_017010251	COL11A2	collagen type XI alpha 2 chain	protein_coding	NP_001157243.1;NP_542410.2;NP_542411.2;NP_542412.2;XP_011512601.1;XP_011512602.1;XP_011512604.1;XP_016865739.1;XP_016865740.1	2187	120290	.	.	-4.92846	4.11384	0.00858617	0.0943445	4.89469	2.77225	4.89469	2.77225	2341	477	4.53695	0.777421	5.69781	0.780775
1303	NM_004370,NM_080645,XM_011535434,XM_011535435,XM_011535436,XM_017010252	COL12A1	collagen type XII alpha 1 chain	protein_coding	NP_004361.3;NP_542376.2;XP_011533736.1;XP_011533737.1;XP_011533738.1;XP_016865741.1	2188	120320	.	.	4.76821	4.70958	0.00985892	0.104119	3.33093	5.46657	3.33093	5.46657	738	3535	0.796031	3.17189	0.999711	3.18557
1306	NM_001855,XM_011518214	COL15A1	collagen type XV alpha 1 chain	protein_coding	NP_001846.3;XP_011516516.1	2192	120325	.	.	-9.28329	1.23653	0.000588921	0.0146569	2.38185	0.538394	2.38185	0.538394	343	37	0.781346	0.066984	0.981268	0.067273
1310	NM_001858,XM_011535437,XM_011535438,XM_017010253,XM_017010254,XM_017010255,XM_017010256,XM_017010257,XM_017010258,XM_017010259	COL19A1	collagen type XIX alpha 1 chain	protein_coding	NP_001849.2;XP_011533739.1;XP_011533740.1;XP_016865742.1;XP_016865743.1;XP_016865744.1;XP_016865745.1;XP_016865746.1;XP_016865747.1;XP_016865748.1	2196	120165	.	.	8.18909	1.93002	0.000909952	0.0199682	0.866123	2.95395	0.866123	2.95395	67	552	0.068166	0.47804	0.085608	0.480104
1312	NM_000754,NM_001135161,NM_001135162,NM_001362828,NM_007310	COMT	catechol-O-methyltransferase	protein_coding	NP_000745.1;NP_001128633.1;NP_001128634.1;NP_001349757.1;NP_009294.1	2228	116790	.	.	16.5532	3.63589	1.90525e-05	0.00139364	1.27035	4.60882	1.27035	4.60882	115	1914	0.670197	8.02496	0.84168	8.05959
1318	NM_001860,XM_011518216,XM_017014267	SLC31A2	solute carrier family 31 member 2	protein_coding	NP_001851.1;XP_011516518.1;XP_016869756.1	11017	603088	.	.	4.94758	0.861739	0.0105831	0.10865	0.679621	1.99389	0.679621	1.99389	49	244	0.238966	1.30084	0.30011	1.30646
1325	NM_001302	CORT	cortistatin	protein_coding	NP_001293.3	2257	602784	.	.	14.1159	-2.18199	0.00290643	0.0448785	0.0350044	0.450775	0.0350044	0.450775	2	30	0.022258	0.31471	0.027953	0.316069
1339	NM_005205	COX6A2	cytochrome c oxidase subunit 6A2	protein_coding	NP_005196.1	2279	602009	.	.	-13.6195	1.12338	9.77966e-05	0.00425938	2.32641	0.37119	2.32641	0.37119	327	24	10.4477	0.634484	13.121	0.637222
1364	NM_001305	CLDN4	claudin 4	protein_coding	NP_001296.1	2046	602909	.	.	-26.3468	3.3325	1.58145e-06	0.000226993	4.34806	0.793729	4.34806	0.793729	1577	60	11.0752	0.346652	13.9089	0.348148
1365	NM_001306	CLDN3	claudin 3	protein_coding	NP_001297.1	2045	602910	.	.	-5.09339	-0.304748	0.0128651	0.124462	1.21036	0.329689	1.21036	0.329689	107	21	0.997308	0.15609	1.25249	0.156763
1366	NM_001185022,NM_001185023,NM_001307	CLDN7	claudin 7	protein_coding	NP_001171951.1;NP_001171952.1;NP_001298.3	2049	609131	.	.	-31.1459	2.47229	8.3254e-07	0.000138688	3.54944	0.424732	3.54944	0.424732	872	28	6.72382	0.178088	8.44424	0.178856
1373	NM_001122633,NM_001369256,NM_001369257,NM_001875,NR_161225,NR_163592	CPS1	carbamoyl-phosphate synthase 1	protein_coding	NP_001116105.2;NP_001356185.1;NP_001356186.1;NP_001866.2	2323	608307	.	.	9.96429	2.81417	0.000306068	0.00921221	1.18721	3.78024	1.18721	3.78024	104	1042	0.190123	1.7842	0.238769	1.7919
1393	NM_001882,XR_948235	CRHBP	corticotropin releasing hormone binding protein	protein_coding	NP_001873.2	2356	122559	.	.	-10.8942	3.57963	0.000184707	0.00663839	4.51465	1.58738	4.51465	1.58738	1780	164	12.9198	0.983147	16.2256	0.98739
1400	NM_001014809,NM_001288661,NM_001288662,NM_001313	CRMP1	collapsin response mediator protein 1	protein_coding	NP_001014809.1;NP_001275590.1;NP_001275591.1;NP_001304.1	2365	602462	.	.	10.3195	5.01571	0.000227687	0.00755112	2.74635	5.90546	2.74635	5.90546	465	4821	1.87587	16.135	2.35584	16.2047
1404	NM_001884,XM_011543168,XM_017009051,XM_017009052,XM_017009053,XM_017009054	HAPLN1	hyaluronan and proteoglycan link protein 1	protein_coding	NP_001875.1;XP_011541470.1;XP_016864540.1;XP_016864541.1;XP_016864542.1;XP_016864543.1	2380	115435	.	.	-3.26857	5.3453	0.0460212	0.281365	5.98237	4.32449	5.98237	4.32449	5067	1557	12.6398	3.21992	15.8739	3.23381
1427	NM_017541	CRYGS	crystallin gamma S	protein_coding	NP_060011.1	2417	123730	.	.	-4.32476	-0.957133	0.0297315	0.214808	0.846552	0.242922	0.846552	0.242922	65	15	0.910651	0.168743	1.14366	0.169471
1428	NM_001376256,NM_001888	CRYM	crystallin mu	protein_coding	NP_001363185.1;NP_001879.1	2418	123740	.	.	-4.05444	1.62545	0.021971	0.176123	2.56364	1.14428	2.56364	1.14428	400	99	3.78852	0.743365	4.75788	0.746573
1462	NM_001126336,NM_001164097,NM_001164098,NM_004385	VCAN	versican	protein_coding	NP_001119808.1;NP_001157569.1;NP_001157570.1;NP_004376.2	2464	118661	.	.	-3.66422	10.605	0.0293083	0.212727	11.2575	9.38553	11.2575	9.38553	199279	54626	213.166	49.5154	267.709	49.7291
1464	NM_001897	CSPG4	chondroitin sulfate proteoglycan 4	protein_coding	NP_001888.2	2466	601172	.	.	-3.53547	2.99195	0.0349358	0.236835	3.74049	2.16883	3.74049	2.16883	1007	286	1.44567	0.340571	1.81557	0.342041
1515	NM_001201575,NM_001333	CTSV	cathepsin V	protein_coding	NP_001188504.1;NP_001324.2	2538	603308	.	.	3.85159	7.53266	0.0239947	0.185764	6.27277	8.20436	6.27277	8.20436	6215	24044	16.9713	54.4932	21.3137	54.7283
1545	NM_000104	CYP1B1	cytochrome P450 family 1 subfamily B member 1	protein_coding	NP_000095.2	2597	601771	.	.	4.03966	1.84223	0.0215775	0.174439	1.27035	2.7462	1.27035	2.7462	115	467	0.261724	0.882683	0.328691	0.886492
1551	NM_000765	CYP3A7	cytochrome P450 family 3 subfamily A member 7	protein_coding	NP_000756.3	2640	605340	.	.	13.0553	0.950645	0.000128143	0.00517606	0.34501	2.18443	0.34501	2.18443	22	290	0.120472	1.37351	0.151296	1.37944
1564	NM_001348386,NR_002570,NR_145674	CYP2D7	cytochrome P450 family 2 subfamily D member 7 (gene/pseudogene)	protein_coding	NP_001335315.1	2624	.	.	.	-8.87347	0.159098	0.00110098	0.0228217	1.56793	0.286958	1.56793	0.286958	160	18	0.832741	0.074749	1.04581	0.075072
1565	NM_000106,NM_001025161	CYP2D6	cytochrome P450 family 2 subfamily D member 6	protein_coding	NP_000097.3;NP_001020332.2	2625	124030	.	.	-10.7232	-0.0540599	0.000556597	0.0141746	1.44318	0.2128	1.44318	0.2128	140	13	1.04629	0.079829	1.31401	0.080174
1571	NM_000773	CYP2E1	cytochrome P450 family 2 subfamily E member 1	protein_coding	NP_000764.1	2631	124040	.	.	-10.4022	1.34512	0.000331828	0.00973389	2.48355	0.526198	2.48355	0.526198	374	36	2.65855	0.207551	3.33879	0.208446
1573	NM_000775,NR_134981,NR_134982	CYP2J2	cytochrome P450 family 2 subfamily J member 2	protein_coding	NP_000766.2	2634	601258	.	.	5.02205	4.71794	0.00783645	0.088712	3.2826	5.48716	3.2826	5.48716	711	3587	4.45827	18.7779	5.599	18.8589
1583	NM_000781,NM_001099773	CYP11A1	cytochrome P450 family 11 subfamily A member 1	protein_coding	NP_000772.2;NP_001093243.1	2590	118485	.	.	-3.43399	1.30189	0.0426514	0.269002	2.25768	1.07061	2.25768	1.07061	308	90	1.84469	0.445488	2.31669	0.44741
1588	NM_000103,NM_001347248,NM_001347249,NM_001347250,NM_001347251,NM_001347252,NM_001347253,NM_001347254,NM_001347255,NM_001347256,NM_031226	CYP19A1	cytochrome P450 family 19 subfamily A member 1	protein_coding	NP_000094.2;NP_001334177.1;NP_001334178.1;NP_001334179.1;NP_001334180.1;NP_001334181.1;NP_001334182.1;NP_001334183.1;NP_001334184.1;NP_001334185.1;NP_112503.1	2594	107910	.	.	7.55588	-2.89203	0.0336648	0.231904	0.0350044	0.257751	0.0350044	0.257751	2	16	0.005206	0.030811	0.006538	0.030943
1593	NM_000784,XM_017003488	CYP27A1	cytochrome P450 family 27 subfamily A member 1	protein_coding	NP_000775.1;XP_016858977.1	2605	606530	.	.	-11.5793	3.67772	0.000133221	0.00532466	4.61566	1.59907	4.61566	1.59907	1915	166	11.7445	0.838084	14.7495	0.841701
1607	NM_001350705,NM_001350706,NM_001350707,NM_001350708,NM_001350709,NM_001350711,NM_001350712,NM_001350714,NM_001350715,NM_001350716,NM_001350717,NM_001350718,NM_001350719,NM_001350720,NM_001350721,NM_001350722,NM_001350723,NM_001350724,NM_145695,XM_011515154,XM_017011790,XM_017011791,XM_017011792,XR_001744571	DGKB	diacylglycerol kinase beta	protein_coding	NP_001337634.1;NP_001337635.1;NP_001337636.1;NP_001337637.1;NP_001337638.1;NP_001337640.1;NP_001337641.1;NP_001337643.1;NP_001337644.1;NP_001337645.1;NP_001337646.1;NP_001337647.1;NP_001337648.1;NP_001337649.1;NP_001337650.1;NP_001337651.1;NP_001337652.1;NP_001337653.1;NP_663733.1;XP_011513456.1;XP_016867279.1;XP_016867280.1;XP_016867281.1	2850	604070	.	.	3.64156	1.09473	0.0346201	0.235992	0.932604	2.10876	0.932604	2.10876	74	271	0.15542	0.431346	0.195187	0.433207
1620	NM_014618	BRINP1	BMP/retinoic acid inducible neural specific 1	protein_coding	NP_055433.2	2687	602865	.	.	3.86671	1.79218	0.025789	0.19612	1.27035	2.69264	1.27035	2.69264	115	447	0.431238	1.39036	0.541578	1.39636
1634	NM_001920,NM_133503,NM_133504,NM_133505,NM_133506,NM_133507	DCN	decorin	protein_coding	NP_001911.1;NP_598010.1;NP_598011.1;NP_598012.1;NP_598013.1;NP_598014.1	2705	125255	.	.	7.33952	1.55993	0.00163139	0.0298596	0.7655	2.6199	0.7655	2.6199	57	421	0.098627	0.663746	0.123862	0.66661
1644	NM_000790,NM_001082971,NM_001242886,NM_001242887,NM_001242888,NM_001242889,NM_001242890,XM_005271745,XM_011515161	DDC	dopa decarboxylase	protein_coding	NP_000781.2;NP_001076440.2;NP_001229815.1;NP_001229816.1;NP_001229817.2;NP_001229818.1;NP_001229819.2;XP_005271802.1;XP_011513463.2	2719	107930	.	.	-5.30143	1.44566	0.00730573	0.0847213	2.47082	0.892047	2.47082	0.892047	370	70	2.20966	0.346317	2.77504	0.347811
1663	NM_001257144,NM_001257145,NM_004399,NM_030653,NM_152438,XM_005253331,XM_005253333,XM_006719050,XM_011520592,XM_011520595,XM_011520597,XM_017018918,XM_017018919,XM_017018920,XM_017018921,XM_017018922,XM_017018923,XM_017018924,XM_017018925,XM_017018926,XM_017018927,XM_017018928,XM_017018929,XM_017018930,XM_017018931,XM_017018932,XM_017018933,XM_017018934,XM_017018935,XM_017018936,XM_017018937,XM_01…	DDX11	DEAD/H-box helicase 11	protein_coding	NP_001244073.1;NP_001244074.1;NP_004390.3;NP_085911.2;NP_689651.1;XP_005253388.1;XP_005253390.1;XP_006719113.1;XP_011518894.1;XP_011518897.1;XP_011518899.1;XP_016874407.1;XP_016874408.1;XP_016874409.1;XP_016874410.1;XP_016874411.1;XP_016874412.1;XP_016874413.1;XP_016874414.1;XP_016874415.1;XP_016874416.1;XP_016874417.1;XP_016874418.1;XP_016874419.1;XP_016874420.1;XP_016874421.1;XP_016874422.1;XP_…	2736	601150	.	.	3.65431	3.639	0.0304356	0.218428	2.66489	4.35928	2.66489	4.35928	435	1597	1.26248	3.98185	1.5855	3.99903
1674	NM_001382708,NM_001382709,NM_001382710,NM_001382711,NM_001382712,NM_001382713,NM_001927	DES	desmin	protein_coding	NP_001369637.1;NP_001369638.1;NP_001369639.1;NP_001369640.1;NP_001369641.1;NP_001369642.1;NP_001918.3	2770	125660	.	.	-3.39573	5.75657	0.0397105	0.257342	6.40074	4.67729	6.40074	4.67729	6799	2011	36.2011	8.91032	45.4639	8.94877
1719	NM_000791,NM_001290354,NM_001290357,NR_110936	DHFR	dihydrofolate reductase	protein_coding	NP_000782.1;NP_001277283.1;NP_001277286.1	2861	126060	.	.	5.40095	7.07713	0.00552785	0.0694695	5.43235	7.83812	5.43235	7.83812	3435	18635	10.4406	46.99	13.112	47.1928
1733	NM_000792,NM_001039715,NM_001039716,NM_001324316,NM_213593,NR_136692,NR_136693	DIO1	iodothyronine deiodinase 1	protein_coding	NP_000783.2;NP_001034804.1;NP_001034805.1;NP_001311245.1;NP_998758.1	2883	147892	.	.	-14.8904	1.41001	5.63497e-05	0.00288992	2.56962	0.411532	2.56962	0.411532	402	27	2.65532	0.138444	3.33473	0.139042
1744	NR_130749	DLSTP1	dihydrolipoamide S-succinyltransferase pseudogene 1	transcribed_pseudogene	.	2912	.	.	.	6.44542	-1.51913	0.0107303	0.109552	0.118971	0.643752	0.118971	0.643752	7	46	0.025846	0.149766	0.03246	0.150413
1759	NM_001005336,NM_001288737,NM_001288738,NM_001288739,NM_001374269,NM_004408	DNM1	dynamin 1	protein_coding	NP_001005336.1;NP_001275666.1;NP_001275667.1;NP_001275668.1;NP_001361198.1;NP_004399.2	2972	602377	.	.	-3.98784	2.17266	0.0227246	0.180014	3.0306	1.48398	3.0306	1.48398	584	147	1.81303	0.371766	2.27692	0.37337
1763	NM_001080449,NR_102264,XM_006717680,XM_011539417,XM_017015799	DNA2	DNA replication helicase/nuclease 2	protein_coding	NP_001073918.2;XP_006717743.1;XP_011537719.1;XP_016871288.1	2939	601810	.	.	4.15248	5.21599	0.0176951	0.153667	3.94642	5.92766	3.94642	5.92766	1174	4897	3.31187	11.3644	4.15928	11.4135
1768	NM_001370,XM_006711956,XM_011532649,XM_011532650,XM_011532652,XM_011532653,XM_011532654,XM_011532655,XM_011532657,XM_011532660,XM_017003521,XM_017003522,XM_017003523,XM_017003524	DNAH6	dynein axonemal heavy chain 6	protein_coding	NP_001361.1;XP_006712019.1;XP_011530951.1;XP_011530952.1;XP_011530954.1;XP_011530955.1;XP_011530956.1;XP_011530957.1;XP_011530959.1;XP_011530962.1;XP_016859010.1;XP_016859011.1;XP_016859012.1;XP_016859013.1	2951	603336	.	.	-5.42948	2.20976	0.006121	0.0745032	3.13311	1.28121	3.13311	1.28121	633	117	0.588506	0.090183	0.739087	0.090572
1769	NM_001206927,NM_001371,XM_011514318,XM_011514319,XM_011514320,XM_017010325,XM_017010326,XM_017010327,XR_001743188,XR_926078	DNAH8	dynein axonemal heavy chain 8	protein_coding	NP_001193856.1;NP_001362.2;XP_011512620.1;XP_011512621.1;XP_011512622.1;XP_016865814.1;XP_016865815.1;XP_016865816.1	2952	603337	.	.	-189.66	1.87379	5.60908e-10	4.12937e-07	3.04355	0.0519671	3.04355	0.0519671	590	3	0.487685	0.001461	0.612469	0.001467
1795	NM_004947,XM_005264914,XM_005264915,XM_005264916,XM_005264917,XM_005264918,XM_006713008,XM_006713009,XM_006713010,XM_011533441,XM_011533443,XM_011533444,XM_011533445,XM_017005825,XM_017005826,XM_017005827,XM_017005828	DOCK3	dedicator of cytokinesis 3	protein_coding	NP_004938.1;XP_005264971.1;XP_005264972.1;XP_005264973.1;XP_005264974.1;XP_005264975.1;XP_006713071.1;XP_006713072.1;XP_006713073.1;XP_011531743.1;XP_011531745.1;XP_011531746.1;XP_011531747.1;XP_016861314.1;XP_016861315.1;XP_016861316.1;XP_016861317.1	2989	603123	.	.	-9.67131	1.60001	0.000442888	0.0121194	2.68982	0.643752	2.68982	0.643752	444	46	0.593749	0.050399	0.745671	0.050616
1800	NM_001128141,NM_004413,XM_005256285,XM_005256286,XM_011522925,XM_017023009,XM_024450173	DPEP1	dipeptidase 1	protein_coding	NP_001121613.1;NP_004404.1;XP_005256342.1;XP_005256343.1;XP_011521227.1;XP_016878498.1;XP_024305941.1	3002	179780	.	.	-75.8818	2.73573	7.37855e-09	3.5211e-06	3.8179	0.22794	3.8179	0.22794	1067	14	7.54024	0.057781	9.46954	0.05803
1803	NM_001379604,NM_001379605,NM_001379606,NM_001935,NR_166822,NR_166823,NR_166824,NR_166825	DPP4	dipeptidyl peptidase 4	protein_coding	NP_001366533.1;NP_001366534.1;NP_001366535.1;NP_001926.2	3009	102720	.	.	-34.6116	5.1511	2.59318e-07	5.92298e-05	6.12981	1.5815	6.12981	1.5815	5621	163	18.7204	0.419051	23.5104	0.420859
1807	NM_001385,XM_005250818,XM_006716518,XM_011516903,XM_017013167,XM_024447087,XR_001745489,XR_001745490	DPYS	dihydropyrimidinase	protein_coding	NP_001376.1;XP_005250875.1;XP_006716581.1;XP_011515205.1;XP_016868656.1;XP_024302855.1	3013	613326	.	.	-27.6471	0.34519	7.54506e-06	0.000714495	1.76845	0.118467	1.76845	0.118467	196	7	1.00083	0.01099	1.25691	0.011037
1821	NM_001171184,NM_001939,XM_017029333,XM_017029334	DRP2	dystrophin related protein 2	protein_coding	NP_001164655.1;NP_001930.2;XP_016884822.1;XP_016884823.1	3032	300052	.	.	4.02718	0.186872	0.0265489	0.199767	0.52815	1.47766	0.52815	1.47766	36	146	0.058834	0.199284	0.073887	0.200145
1826	NM_001271534,NM_001389,NR_073202,XM_017028281	DSCAM	DS cell adhesion molecule	protein_coding	NP_001258463.1;NP_001380.2;XP_016883770.1	3039	602523	.	.	-20.0508	0.406543	2.69122e-05	0.00176084	1.79932	0.166405	1.79932	0.166405	202	10	0.280241	0.011218	0.351946	0.011267
1839	NM_001945	HBEGF	heparin binding EGF like growth factor	protein_coding	NP_001936.1	3059	126150	.	.	5.29441	4.41695	0.00617305	0.0750167	2.9595	5.20535	2.9595	5.20535	552	2936	2.78539	12.2985	3.49809	12.3516
1841	NM_001165031,NM_001320902,NM_001320903,NM_001320904,NM_001320905,NM_012145,NR_033255,NR_135492	DTYMK	deoxythymidylate kinase	protein_coding	NP_001158503.1;NP_001307831.1;NP_001307832.1;NP_001307833.1;NP_001307834.1;NP_036277.2	3061	188345	.	.	4.16669	4.359	0.01757	0.153164	3.15912	5.08995	3.15912	5.08995	646	2704	7.56081	26.1649	9.49539	26.2779
1842	NM_001197295,NM_001197296,NM_001393,XM_017014376,XM_017014377,XM_024447435,XM_024447436,XM_024447437	ECM2	extracellular matrix protein 2	protein_coding	NP_001184224.1;NP_001184225.1;NP_001384.1;XP_016869865.1;XP_016869866.1;XP_024303203.1;XP_024303204.1;XP_024303205.1	3154	603479	.	.	-10.5307	-0.188861	0.000657958	0.0158563	1.35589	0.1975	1.35589	0.1975	127	12	0.443174	0.034336	0.556569	0.034484
1844	NM_004418,XM_017003546	DUSP2	dual specificity phosphatase 2	protein_coding	NP_004409.1;XP_016859035.1	3068	603068	.	.	-3.58033	-0.406911	0.0475811	0.286591	1.09898	0.398209	1.09898	0.398209	93	26	0.603863	0.138028	0.758372	0.138624
1852	NM_001318503,NM_001395,XM_011531123,XM_011531124	DUSP9	dual specificity phosphatase 9	protein_coding	NP_001305432.1;NP_001386.1;XP_011529425.1;XP_011529426.1	3076	300134	.	.	-8.14839	4.20822	0.000783476	0.017826	5.08261	2.33185	5.08261	2.33185	2678	330	13.2002	1.35487	16.5777	1.36071
1854	NM_001025248,NM_001025249,NM_001330286,NM_001948,XM_017021988,XR_001751125,XR_931760	DUT	deoxyuridine triphosphatase	protein_coding	NP_001020419.1;NP_001020420.1;NP_001317215.1;NP_001939.1;XP_016877477.1	3078	601266	.	.	3.32195	5.50981	0.0432431	0.271498	4.46417	6.14985	4.46417	6.14985	1716	5726	9.994	30.181	12.5512	30.3112
1869	NM_005225	E2F1	E2F transcription factor 1	protein_coding	NP_005216.1	3113	189971	.	.	4.90178	3.4793	0.0089541	0.0970325	2.25397	4.28432	2.25397	4.28432	307	1512	1.35513	5.55296	1.70186	5.57692
1870	NM_004091,XM_005245748,XM_005245749,XM_011540868,XM_011540870,XM_011540871	E2F2	E2F transcription factor 2	protein_coding	NP_004082.1;XP_005245805.1;XP_005245806.1;XP_011539170.1;XP_011539172.1;XP_011539173.1	3114	600426	.	.	11.9368	1.53249	0.000157556	0.00594337	0.52815	2.65393	0.52815	2.65393	36	433	0.08652	0.849628	0.108658	0.853295
1880	NM_004951,XM_017020405	GPR183	G protein-coupled receptor 183	protein_coding	NP_004942.1;XP_016875894.1	3128	605741	.	.	3.89667	3.50229	0.0235835	0.183545	2.48987	4.24765	2.48987	4.24765	376	1472	2.57917	8.37132	3.2391	8.40745
1889	NM_001113347,NM_001113348,NM_001113349,NM_001397,XM_006710398,XM_011540872,XM_011540873	ECE1	endothelin converting enzyme 1	protein_coding	NP_001106818.1;NP_001106819.1;NP_001106820.1;NP_001388.1;XP_006710461.1;XP_011539174.1;XP_011539175.1	3146	600423	.	.	-3.2648	5.55633	0.0461853	0.281365	6.19002	4.52703	6.19002	4.52703	5864	1804	13.6604	3.4912	17.1557	3.50627
1890	NM_001113755,NM_001113756,NM_001257988,NM_001257989,NM_001953	TYMP	thymidine phosphorylase	protein_coding	NP_001107227.1;NP_001107228.1;NP_001244917.1;NP_001244918.1;NP_001944.1	3148	131222	.	.	-10.7069	1.12329	0.000309304	0.00926803	2.30506	0.450775	2.30506	0.450775	321	30	2.26775	0.16549	2.848	0.166205
1894	NM_001258315,NM_001258316,NM_001349094,NM_001349095,NM_001349096,NM_001349097,NM_001349098,NM_001349099,NM_001349100,NM_001349101,NM_001349102,NM_001349103,NM_001349104,NM_018098,XM_005247176,XM_006713524,XM_011512514,XM_011512516,XM_017005831,XM_017005832	ECT2	epithelial cell transforming 2	protein_coding	NP_001245244.1;NP_001245245.1;NP_001336023.1;NP_001336024.1;NP_001336025.1;NP_001336026.1;NP_001336027.1;NP_001336028.1;NP_001336029.1;NP_001336030.1;NP_001336031.1;NP_001336032.1;NP_001336033.1;NP_060568.3;XP_005247233.1;XP_006713587.1;XP_011510816.1;XP_011510818.1;XP_016861320.1;XP_016861321.1	3155	600586	.	.	5.78848	6.58025	0.00401397	0.0554857	4.86703	7.35879	4.86703	7.35879	2295	13344	6.51605	31.7562	8.18331	31.8932
1901	NM_001320730,NM_001400	S1PR1	sphingosine-1-phosphate receptor 1	protein_coding	NP_001307659.1;NP_001391.2	3165	601974	.	.	3.87222	6.65424	0.0235087	0.183111	5.40376	7.33146	5.40376	7.33146	3366	13092	14.2938	45.9764	17.9511	46.1749
1903	NM_005226	S1PR3	sphingosine-1-phosphate receptor 3	protein_coding	NP_005217.2	3167	601965	.	.	4.07751	3.06735	0.0198815	0.165192	2.10132	3.85039	2.10132	3.85039	268	1098	0.735008	2.50494	0.923073	2.51575
1908	NM_001302455,NM_001302456,NM_207032,NM_207033,NM_207034,XM_005260312,XM_005260313,XM_006723734,XM_011528655,XM_024451847,XM_024451848,XR_002958461,XR_002958462,XR_936513	EDN3	endothelin 3	protein_coding	NP_001289384.1;NP_001289385.1;NP_996915.1;NP_996916.1;NP_996917.1;XP_005260369.1;XP_005260370.1;XP_006723797.1;XP_011526957.1;XP_024307615.1;XP_024307616.1	3178	131242	.	.	6.73087	-2.54423	0.0271201	0.202003	0.0521932	0.329689	0.0521932	0.329689	3	21	0.008779	0.07448	0.011025	0.074801
1910	NM_000115,NM_001122659,NM_001201397,NM_003991	EDNRB	endothelin receptor type B	protein_coding	NP_000106.1;NP_001116131.1;NP_001188326.1;NP_003982.1	3180	131244	.	.	-4.84122	2.39945	0.00993598	0.10469	3.27895	1.48398	3.27895	1.48398	709	147	2.0047	0.336143	2.51765	0.337594
1944	NM_004952	EFNA3	ephrin A3	protein_coding	NP_004943.1	3223	601381	.	.	-20.6798	2.41689	7.38773e-06	0.000707645	3.4781	0.574375	3.4781	0.574375	826	40	5.40746	0.212803	6.79106	0.213722
1951	NM_001407	CELSR3	cadherin EGF LAG seven-pass G-type receptor 3	protein_coding	NP_001398.2	3230	604264	.	.	-3.57317	2.38568	0.0347277	0.236206	3.19051	1.71106	3.19051	1.71106	662	186	0.659997	0.153431	0.828869	0.154093
1952	NM_001408	CELSR2	cadherin EGF LAG seven-pass G-type receptor 2	protein_coding	NP_001399.1	3231	604265	.	.	-3.88998	2.74251	0.0244328	0.18838	3.53728	1.89777	3.53728	1.89777	864	223	0.933611	0.199937	1.17249	0.2008
1956	NM_001346897,NM_001346898,NM_001346899,NM_001346900,NM_001346941,NM_005228,NM_201282,NM_201283,NM_201284	EGFR	epidermal growth factor receptor	protein_coding	NP_001333826.1;NP_001333827.1;NP_001333828.1;NP_001333829.1;NP_001333870.1;NP_005219.2;NP_958439.1;NP_958440.1;NP_958441.1	3236	131550	.	.	-7.21288	3.93934	0.00144617	0.0275266	4.80247	2.2415	4.80247	2.2415	2191	305	2.65746	0.304134	3.33743	0.305447
1960	NM_001199880,NM_001199881,NM_004430,XM_005273425,XM_005273426,XM_011544429	EGR3	early growth response 3	protein_coding	NP_001186809.1;NP_001186810.1;NP_004421.2;XP_005273482.1;XP_005273483.1;XP_011542731.1	3240	602419	.	.	-4.38756	-1.95749	0.0484502	0.290142	0.465378	0.118467	0.465378	0.118467	31	7	0.080995	0.015038	0.10172	0.015103
1969	NM_001329090,NM_004431,XM_017000537	EPHA2	EPH receptor A2	protein_coding	NP_001316019.1;NP_004422.2;XP_016856026.1	3386	176946	.	.	5.09171	5.37271	0.00727818	0.0844875	3.8673	6.13386	3.8673	6.13386	1107	5662	3.34976	14.2304	4.20686	14.2919
2013	NM_001424,XM_006720864	EMP2	epithelial membrane protein 2	protein_coding	NP_001415.1;XP_006720927.1	3334	602334	.	.	6.7955	8.06362	0.00185695	0.0328781	6.12169	8.86852	6.12169	8.86852	5589	38149	13.049	73.9459	16.3879	74.265
2023	NM_001201483,NM_001353346,NM_001428	ENO1	enolase 1	protein_coding	NP_001188412.1;NP_001340275.1;NP_001419.1	3350	172430	.	.	-3.56115	11.4244	0.0328233	0.228521	12.0677	10.2362	12.0677	10.2362	349493	98575	2149.76	519.907	2699.82	522.151
2026	NM_001975	ENO2	enolase 2	protein_coding	NP_001966.1	3353	131360	.	.	-17.1032	6.31476	1.3988e-05	0.00112407	7.24192	3.29136	7.24192	3.29136	12245	719	63.5405	3.09369	79.7985	3.10704
2028	NM_001379611,NM_001379612,NM_001379613,NM_001977,NR_166842,NR_166844,XM_017007877	ENPEP	glutamyl aminopeptidase	protein_coding	NP_001366540.1;NP_001366541.1;NP_001366542.1;NP_001968.3;XP_016863366.1	3355	138297	.	.	-8.7093	3.87092	0.000563932	0.0142526	4.76582	2.00272	4.76582	2.00272	2134	246	3.90587	0.359498	4.90526	0.36105
2033	NM_001362843,NM_001429	EP300	E1A binding protein p300	protein_coding	NP_001349772.1;NP_001420.2	3373	602700	.	.	-3.44543	5.12141	0.0376386	0.248305	5.7793	4.05737	5.7793	4.05737	4391	1280	5.95658	1.44568	7.48069	1.45192
2034	NM_001430,XM_011532698	EPAS1	endothelial PAS domain protein 1	protein_coding	NP_001421.2;XP_011531000.1	3374	603349	.	.	-3.85702	3.13992	0.0246061	0.18946	3.90326	2.20753	3.90326	2.20753	1137	296	2.63177	0.567024	3.30516	0.569471
2039	NM_001114135,NM_001114136,NM_001114137,NM_001114138,NM_001114139,NM_001302816,NM_001302817,NM_001323378,NM_001323379,NM_001323380,NM_001323381,NM_001323382,NM_001323383,NM_001323384,NM_001323385,NM_001323387,NM_001323388,NM_001323389,NM_001323390,NM_001323391,NM_001323392,NM_001323393,NM_001323394,NM_001323395,NM_001323396,NM_001323397,NM_001323398,NM_001323399,NM_001323400,NM_001323401,NM_001978…	DMTN	dematin actin binding protein	protein_coding	NP_001107607.1;NP_001107608.1;NP_001107609.1;NP_001107610.1;NP_001107611.1;NP_001289745.1;NP_001289746.1;NP_001310307.1;NP_001310308.1;NP_001310309.1;NP_001310310.1;NP_001310311.1;NP_001310312.1;NP_001310313.1;NP_001310314.1;NP_001310316.1;NP_001310317.1;NP_001310318.1;NP_001310319.1;NP_001310320.1;NP_001310321.1;NP_001310322.1;NP_001310323.1;NP_001310324.1;NP_001310325.1;NP_001310326.1;NP_001310…	3382	125305	.	.	-5.069	0.280363	0.0110174	0.111602	1.57983	0.476357	1.57983	0.476357	162	32	0.724394	0.107443	0.909743	0.107907
2041	NM_005232,XM_006715880,XR_428169	EPHA1	EPH receptor A1	protein_coding	NP_005223.4;XP_006715943.1	3385	179610	.	.	-6.99724	1.36223	0.00214424	0.0360618	2.44827	0.709946	2.44827	0.709946	363	52	1.30186	0.153786	1.63496	0.154449
2043	NM_001304536,NM_001304537,NM_001363748,NM_004438	EPHA4	EPH receptor A4	protein_coding	NP_001291465.1;NP_001291466.1;NP_001350677.1;NP_004429.1	3388	602188	.	.	11.0788	7.02693	0.000151136	0.00578731	4.4975	7.90801	4.4975	7.90801	1758	19564	3.21483	30.2756	4.03741	30.4062
2053	NM_001256482,NM_001256483,NM_001256484,NM_001979,XM_017013199,XM_017013200,XR_001745491	EPHX2	epoxide hydrolase 2	protein_coding	NP_001243411.1;NP_001243412.1;NP_001243413.1;NP_001970.2;XP_016868688.1;XP_016868689.1	3402	132811	.	.	-5.2454	4.3488	0.00647411	0.0775602	5.13699	2.91003	5.13699	2.91003	2784	533	12.8956	2.05632	16.1951	2.0652
2065	NM_001005915,NM_001982	ERBB3	erb-b2 receptor tyrosine kinase 3	protein_coding	NP_001005915.1;NP_001973.2	3431	190151	.	.	-3.22412	4.33391	0.048717	0.291205	4.98864	3.39727	4.98864	3.39727	2504	780	5.41974	1.76902	6.80648	1.77665
2070	NM_001301012,NM_001301013,NM_001370458,NM_001370459,NM_004100,NM_172103,NM_172105,XM_005266851,XM_017010368,XM_017010369,XM_017010370,XM_017010371,XM_017010372,XM_017010373,XM_017010374,XR_001743219,XR_001743220	EYA4	EYA transcriptional coactivator and phosphatase 4	protein_coding	NP_001287941.1;NP_001287942.1;NP_001357387.1;NP_001357388.1;NP_004091.3;NP_742101.2;NP_742103.1;XP_005266908.1;XP_016865857.1;XP_016865858.1;XP_016865859.1;XP_016865860.1;XP_016865861.1;XP_016865862.1;XP_016865863.1	3522	603550	.	.	5.11077	3.151	0.00757729	0.0868117	1.96276	3.98347	1.96276	3.98347	236	1212	0.422452	1.88853	0.530543	1.89668
2103	NM_001379180,NM_004452,XM_011536547,XM_011536550,XM_011536553,XM_011536554,XM_017021085,XM_024449508,XM_024449509,XR_001750189,XR_943401	ESRRB	estrogen related receptor beta	protein_coding	NP_001366109.1;NP_004443.3;XP_011534849.1;XP_011534852.1;XP_011534855.1;XP_011534856.1;XP_016876574.1;XP_024305276.1;XP_024305277.1	3473	602167	.	.	-6.10362	2.06927	0.00365367	0.0521371	3.0306	1.12014	3.0306	1.12014	584	96	1.61203	0.225621	2.0245	0.226594
2122	NM_001105077,NM_001105078,NM_001163999,NM_001164000,NM_001205194,NM_001366466,NM_001366467,NM_001366468,NM_001366469,NM_001366470,NM_001366471,NM_001366472,NM_001366473,NM_001366474,NM_004991,NM_005241,XM_005247213,XM_005247214,XM_005247221,XM_005247224,XM_005247225,XM_011512546,XM_017005874,XM_017005877	MECOM	MDS1 and EVI1 complex locus	protein_coding	NP_001098547.3;NP_001098548.2;NP_001157471.1;NP_001157472.1;NP_001192123.1;NP_001353395.1;NP_001353396.1;NP_001353397.1;NP_001353398.1;NP_001353399.1;NP_001353400.1;NP_001353401.1;NP_001353402.1;NP_001353403.1;NP_004982.2;NP_005232.2;XP_005247270.1;XP_005247271.1;XP_005247278.1;XP_005247281.1;XP_005247282.1;XP_011510848.1;XP_016861363.1;XP_016861366.1	3498	165215	.	.	-6.80843	4.88163	0.0018881	0.0332105	5.71059	3.0948	5.71059	3.0948	4183	617	9.42802	1.1458	11.8404	1.15075
2138	NM_000503,NM_001288574,NM_001288575,NM_001370333,NM_001370334,NM_001370335,NM_001370336,NM_172058,NM_172059,XM_011517483,XM_011517484,XM_017013202,XM_017013203,XM_017013204,XM_017013205,XM_017013207,XM_017013208,XM_017013211,XM_017013212,XM_017013213	EYA1	EYA transcriptional coactivator and phosphatase 1	protein_coding	NP_000494.2;NP_001275503.1;NP_001275504.1;NP_001357262.1;NP_001357263.1;NP_001357264.1;NP_001357265.1;NP_742055.1;NP_742056.2;XP_011515785.1;XP_011515786.2;XP_016868691.1;XP_016868692.1;XP_016868693.1;XP_016868694.1;XP_016868696.1;XP_016868697.1;XP_016868700.1;XP_016868701.1;XP_016868702.1	3519	601653	.	.	4.31606	2.15914	0.0161001	0.14529	1.41688	3.03795	1.41688	3.03795	136	590	0.205372	1.2773	0.257919	1.28282
2147	NM_000506	F2	coagulation factor II, thrombin	protein_coding	NP_000497.1	3535	176930	.	.	-5.51022	2.86206	0.00548196	0.0691593	3.72985	1.68934	3.72985	1.68934	999	182	5.97083	0.903193	7.49858	0.907091
2150	NM_005242,XM_017009223	F2RL1	F2R like trypsin receptor 1	protein_coding	NP_005233.4;XP_016864712.1	3538	600933	.	.	-13.1326	4.7025	6.29414e-05	0.00313557	5.62487	2.2265	5.62487	2.2265	3937	301	16.3872	1.03574	20.5802	1.04021
2151	NM_001256566,NM_004101	F2RL2	coagulation factor II thrombin receptor like 2	protein_coding	NP_001243495.1;NP_004092.1	3539	601919	.	.	-4.20967	0.545734	0.0217351	0.175031	1.73158	0.632419	1.73158	0.632419	189	45	0.660564	0.131912	0.829581	0.132482
2155	NM_000131,NM_001267554,NM_019616,NR_051961,XM_006719963,XM_011537474,XM_011537475,XM_011537476	F7	coagulation factor VII	protein_coding	NP_000122.1;NP_001254483.1;NP_062562.1;XP_006720026.2;XP_011535776.2;XP_011535777.2;XP_011535778.1	3544	613878	.	.	-18.5359	0.870923	2.60412e-05	0.00172765	2.14604	0.242922	2.14604	0.242922	279	15	1.07971	0.045053	1.35598	0.045248
2157	NM_000132,NM_019863	F8	coagulation factor VIII	protein_coding	NP_000123.1;NP_063916.1	3546	300841	.	.	-13.7387	1.7125	7.57492e-05	0.00353972	2.82096	0.526198	2.82096	0.526198	494	36	0.650358	0.039302	0.816764	0.039471
2159	NM_000504,NM_001312674,NM_001312675	F10	coagulation factor X	protein_coding	NP_000495.1;NP_001299603.1;NP_001299604.1	3528	613872	.	.	-4.55266	3.46263	0.0122712	0.120195	4.25091	2.31068	4.25091	2.31068	1469	324	11.4054	2.07911	14.3237	2.08808
2171	NM_001444	FABP5	fatty acid binding protein 5	protein_coding	NP_001435.1	3560	605168	.	.	3.53292	3.99014	0.0344272	0.235168	2.99993	4.68554	2.99993	4.68554	570	2023	10.0348	29.5573	12.6024	29.6849
2175	NM_000135,NM_001018112,NM_001286167,NM_001351830	FANCA	FA complementation group A	protein_coding	NP_000126.2;NP_001018122.1;NP_001273096.1;NP_001338759.1	3582	607139	.	.	4.47055	3.58318	0.0133163	0.127745	2.42537	4.361	2.42537	4.361	356	1599	0.851775	4.69206	1.06972	4.7123
2177	NM_001018115,NM_001319984,NM_001374253,NM_001374254,NM_001374255,NM_033084	FANCD2	FA complementation group D2	protein_coding	NP_001018125.1;NP_001306913.1;NP_001361182.1;NP_001361183.1;NP_001361184.1;NP_149075.2	3585	613984	.	.	6.45504	5.03173	0.00243517	0.0395273	3.28805	5.84814	3.28805	5.84814	714	4630	1.64075	8.91704	2.06056	8.95552
2185	NM_004103,NM_173174,NM_173175,NM_173176,XM_005273447,XM_005273448,XM_011544441,XM_011544442,XM_017013214,XM_017013215,XM_017013216	PTK2B	protein tyrosine kinase 2 beta	protein_coding	NP_004094.3;NP_775266.1;NP_775267.1;NP_775268.1;XP_005273504.1;XP_005273505.1;XP_011542743.1;XP_011542744.1;XP_016868703.1;XP_016868704.1;XP_016868705.1	9612	601212	.	.	-11.2543	3.06124	0.000162954	0.00607635	4.02579	1.23699	4.02579	1.23699	1245	111	3.46327	0.235591	4.34941	0.236607
2189	NM_004629	FANCG	FA complementation group G	protein_coding	NP_004620.1	3588	602956	.	.	4.30327	3.59787	0.0156416	0.142051	2.47401	4.36529	2.47401	4.36529	371	1604	1.72327	6.19684	2.1642	6.22358
2199	NM_001004019,NM_001165035,NM_001998,XM_006713026	FBLN2	fibulin 2	protein_coding	NP_001004019.1;NP_001158507.1;NP_001989.2;XP_006713089.1	3601	135821	.	.	-12.7163	4.25928	7.6151e-05	0.00354677	5.18842	1.92124	5.18842	1.92124	2888	228	8.24992	0.54394	10.3608	0.546288
2202	NM_001039348,NM_001039349,XM_005264205,XM_017003586,XM_024452755,XM_024452756,XM_024452757	EFEMP1	EGF containing fibulin extracellular matrix protein 1	protein_coding	NP_001034437.1;NP_001034438.1;XP_005264262.1;XP_016859075.1;XP_024308523.1;XP_024308524.1;XP_024308525.1	3218	601548	.	.	-3.52889	2.73179	0.0353031	0.238299	3.50019	1.97158	3.50019	1.97158	840	239	3.70919	0.867628	4.65826	0.871371
2209	NM_000566,NM_001378804,NM_001378805,NM_001378806,NM_001378807,NM_001378808,NM_001378809,NM_001378810,NM_001378811,NR_166121,NR_166122,NR_166123	FCGR1A	Fc fragment of IgG receptor Ia	protein_coding	NP_000557.1;NP_001365733.1;NP_001365734.1;NP_001365735.1;NP_001365736.1;NP_001365737.1;NP_001365738.1;NP_001365739.1;NP_001365740.1	3613	146760	.	.	-9.03856	-2.70605	0.0183347	0.155942	0.302547	0.0348519	0.302547	0.0348519	19	2	0.10531	0.00681	0.132255	0.00684
2237	NM_004111	FEN1	flap structure-specific endonuclease 1	protein_coding	NP_004102.1	3650	600393	.	.	12.7787	5.89091	7.13568e-05	0.00339469	3.26428	6.79468	3.26428	6.79468	701	8999	4.13493	44.0946	5.19294	44.2849
2242	NM_001143783,NM_001143784,NM_001143785,NM_002005,XM_005254880,XM_005254882,XM_017022005,XM_017022006,XM_017022007,XM_017022008,XM_017022009,XM_017022010,XR_001751142,XR_001751143,XR_001751144,XR_243206	FES	FES proto-oncogene, tyrosine kinase	protein_coding	NP_001137255.1;NP_001137256.1;NP_001137257.1;NP_001996.1;XP_005254937.1;XP_005254939.1;XP_016877494.1;XP_016877495.1;XP_016877496.1;XP_016877497.1;XP_016877498.1;XP_016877499.1	3657	190030	.	.	-3.6671	1.8677	0.0321317	0.226216	2.74371	1.35201	2.74371	1.35201	464	127	2.00832	0.477934	2.52219	0.479996
2243	NM_000508,NM_021871	FGA	fibrinogen alpha chain	protein_coding	NP_000499.1;NP_068657.1	3661	134820	.	.	-9.88998	6.46002	0.00027698	0.00857698	7.32967	4.10119	7.32967	4.10119	13018	1322	68.0957	5.5763	85.5193	5.60036
2244	NM_001184741,NM_001382759,NM_001382760,NM_001382761,NM_001382762,NM_001382763,NM_001382764,NM_001382765,NM_005141	FGB	fibrinogen beta chain	protein_coding	NP_001171670.1;NP_001369688.1;NP_001369689.1;NP_001369690.1;NP_001369691.1;NP_001369692.1;NP_001369693.1;NP_001369694.1;NP_005132.2	3662	134830	.	.	-18.6006	8.49555	8.51089e-06	0.000783208	9.42202	5.24124	9.42202	5.24124	55780	3012	183.05	8.18899	229.887	8.22433
2246	NM_000800,NM_001144892,NM_001144934,NM_001144935,NM_001257205,NM_001257206,NM_001257207,NM_001257208,NM_001257209,NM_001257210,NM_001257211,NM_001257212,NM_001354951,NM_001354952,NM_001354953,NM_001354954,NM_001354955,NM_001354956,NM_001354957,NM_001354958,NM_001354959,NM_001354961,NM_001354962,NM_001354963,NM_001354964,NM_033136,NM_033137	FGF1	fibroblast growth factor 1	protein_coding	NP_000791.1;NP_001138364.1;NP_001138406.1;NP_001138407.1;NP_001244134.1;NP_001244135.1;NP_001244136.1;NP_001244137.1;NP_001244138.1;NP_001244139.1;NP_001244140.1;NP_001244141.1;NP_001341880.1;NP_001341881.1;NP_001341882.1;NP_001341883.1;NP_001341884.1;NP_001341885.1;NP_001341886.1;NP_001341887.1;NP_001341888.1;NP_001341890.1;NP_001341891.1;NP_001341892.1;NP_001341893.1;NP_149127.1;NP_149128.1	3665	131220	.	.	20.4432	5.55591	5.23022e-06	0.00057112	2.42867	6.50227	2.42867	6.50227	357	7333	1.05547	18.8932	1.32553	18.9747
2247	NM_001361665,NM_002006	FGF2	fibroblast growth factor 2	protein_coding	NP_001348594.1;NP_001997.5	3676	134920	.	.	6.28527	3.46957	0.00289004	0.044686	2.01191	4.32713	2.01191	4.32713	247	1560	0.437661	2.30958	0.549644	2.31955
2250	NM_001291812,NM_004464,NM_033143	FGF5	fibroblast growth factor 5	protein_coding	NP_001278741.1;NP_004455.2;NP_149134.1	3683	165190	.	.	6.40143	0.523822	0.00376755	0.0532402	0.465378	1.78457	0.465378	1.78457	31	200	0.067254	0.364996	0.084462	0.366572
2252	NM_002009	FGF7	fibroblast growth factor 7	protein_coding	NP_002000.1	3685	148180	.	.	6.13713	3.1578	0.00322374	0.0482758	1.8044	4.02739	1.8044	4.02739	203	1252	0.454114	2.32374	0.570307	2.33377
2253	NM_001206389,NM_006119,NM_033163,NM_033164,NM_033165	FGF8	fibroblast growth factor 8	protein_coding	NP_001193318.1;NP_006110.1;NP_149353.1;NP_149354.1;NP_149355.1	3686	600483	.	.	-20.5988	-0.0538658	3.85797e-05	0.00226924	1.48175	0.118467	1.48175	0.118467	146	7	1.60535	0.057401	2.01611	0.057648
2255	NM_004465,XM_005248264	FGF10	fibroblast growth factor 10	protein_coding	NP_004456.1;XP_005248321.1	3666	602115	.	.	-4.40482	3.86434	0.0140487	0.132378	4.62646	2.67341	4.62646	2.67341	1930	440	3.8173	0.719928	4.79403	0.723036
2256	NM_001303460,NM_004112,NR_130156	FGF11	fibroblast growth factor 11	protein_coding	NP_001290389.1;NP_004103.1	3667	601514	.	.	-10.9761	5.27647	0.000163476	0.00607635	6.16998	2.90062	6.16998	2.90062	5782	529	26.8693	2.04712	33.7444	2.05595
2257	NM_001377292,NM_001377293,NM_001377294,NM_004113,NM_021032,XM_005247227,XM_006713538,XM_024453395	FGF12	fibroblast growth factor 12	protein_coding	NP_001364221.1;NP_001364222.1;NP_001364223.1;NP_004104.3;NP_066360.1;XP_005247284.1;XP_006713601.1;XP_024309163.1	3668	601513	.	.	103.279	5.97384	3.64314e-10	2.96942e-07	1.13976	6.97093	1.13976	6.97093	98	10179	0.180124	18.835	0.226211	18.9163
2259	NM_001321931,NM_001321932,NM_001321933,NM_001321934,NM_001321935,NM_001321936,NM_001321937,NM_001321938,NM_001321939,NM_001321940,NM_001321941,NM_001321942,NM_001321943,NM_001321944,NM_001321945,NM_001321946,NM_001321947,NM_001321948,NM_001321949,NM_001379342,NM_004115,NM_175929	FGF14	fibroblast growth factor 14	protein_coding	NP_001308860.1;NP_001308861.1;NP_001308862.1;NP_001308863.1;NP_001308864.1;NP_001308865.1;NP_001308866.1;NP_001308867.1;NP_001308868.1;NP_001308869.1;NP_001308870.1;NP_001308871.1;NP_001308872.1;NP_001308873.1;NP_001308874.1;NP_001308875.1;NP_001308876.1;NP_001308877.1;NP_001308878.1;NP_001366271.1;NP_004106.1;NP_787125.1	3671	601515	.	.	-21.3265	-1.67681	0.000444759	0.0121244	0.634685	0.0348519	0.634685	0.0348519	45	2	0.059559	0.00547	0.074799	0.005494
2261	NM_000142,NM_001163213,NM_001354809,NM_001354810,NM_022965,NR_148971,XM_006713868,XM_006713869,XM_006713870,XM_006713871,XM_006713873,XM_011513420,XM_011513422	FGFR3	fibroblast growth factor receptor 3	protein_coding	NP_000133.1;NP_001156685.1;NP_001341738.1;NP_001341739.1;NP_075254.1;XP_006713931.1;XP_006713932.1;XP_006713933.1;XP_006713934.1;XP_006713936.1;XP_011511722.1;XP_011511724.1	3690	134934	.	.	-8.15237	4.62003	0.00077508	0.0177421	5.48433	2.67064	5.48433	2.67064	3564	439	10.018	0.990666	12.5813	0.994942
2263	NM_000141,NM_001144913,NM_001144914,NM_001144915,NM_001144916,NM_001144917,NM_001144918,NM_001144919,NM_001320654,NM_001320658,NM_022970,NM_023029,NR_073009,XM_006717708,XM_006717710,XM_017015920,XM_017015921,XM_017015924,XM_017015925,XM_024447887,XM_024447888,XM_024447889,XM_024447890,XM_024447891,XM_024447892	FGFR2	fibroblast growth factor receptor 2	protein_coding	NP_000132.3;NP_001138385.1;NP_001138386.1;NP_001138387.1;NP_001138388.1;NP_001138389.1;NP_001138390.1;NP_001138391.1;NP_001307583.1;NP_001307587.1;NP_075259.4;NP_075418.1;XP_006717771.1;XP_006717773.1;XP_016871409.1;XP_016871410.1;XP_016871413.1;XP_016871414.1;XP_024303655.1;XP_024303656.1;XP_024303657.1;XP_024303658.1;XP_024303659.1;XP_024303660.1	3689	176943	.	.	-13.2579	6.80887	5.70733e-05	0.00292047	7.71056	4.06371	7.71056	4.06371	16976	1286	46.5653	2.9003	58.48	2.91282
2266	NM_000509,NM_021870	FGG	fibrinogen gamma chain	protein_coding	NP_000500.2;NP_068656.2	3694	134850	.	.	-13.1731	5.77125	6.05909e-05	0.00304583	6.67922	3.12139	6.67922	3.12139	8264	630	52.4805	3.482	65.9086	3.49703
2294	NM_001451	FOXF1	forkhead box F1	protein_coding	NP_001442.2	3809	601089	.	.	-7.2649	0.673694	0.00216128	0.0362136	1.91188	0.463623	1.91188	0.463623	225	31	0.759016	0.084866	0.953224	0.085232
2297	NM_004472	FOXD1	forkhead box D1	protein_coding	NP_004463.1	3802	601091	.	.	-18.0047	0.831646	3.05664e-05	0.00190889	2.11366	0.242922	2.11366	0.242922	271	15	1.28332	0.057241	1.61168	0.057488
2303	NM_005251	FOXC2	forkhead box C2	protein_coding	NP_005242.1	3801	602402	.	.	-4.77591	-2.06441	0.0413763	0.264655	0.439484	0.102127	0.439484	0.102127	29	6	0.116528	0.019496	0.146344	0.01958
2304	NM_004473	FOXE1	forkhead box E1	protein_coding	NP_004464.2	3806	602617	.	.	-12.6719	-0.348724	0.000353787	0.0103118	1.27035	0.150602	1.27035	0.150602	115	9	0.390483	0.023557	0.490395	0.023659
2305	NM_001243088,NM_001243089,NM_021953,NM_202002,NM_202003,XM_005253676,XM_011520930,XM_011520931,XM_011520932,XM_011520933,XM_011520934,XM_011520935,XR_931507	FOXM1	forkhead box M1	protein_coding	NP_001230017.1;NP_001230018.1;NP_068772.2;NP_973731.1;NP_973732.1;XP_005253733.1;XP_011519232.1;XP_011519233.1;XP_011519234.1;XP_011519235.1;XP_011519236.1;XP_011519237.1	3818	602341	.	.	9.14983	3.56189	0.00044564	0.0121244	1.73158	4.47563	1.73158	4.47563	189	1738	0.618264	4.82314	0.776459	4.84396
2307	NM_004118	FOXS1	forkhead box S1	protein_coding	NP_004109.1	3735	602939	.	.	-7.75342	-2.3956	0.0165518	0.147499	0.372639	0.0519671	0.372639	0.0519671	24	3	0.212553	0.022087	0.266939	0.022183
2308	NM_002015,XM_011535008,XM_011535010	FOXO1	forkhead box O1	protein_coding	NP_002006.2;XP_011533310.1;XP_011533312.1	3819	136533	.	.	3.48424	4.71663	0.0361224	0.241334	3.66847	5.38619	3.66847	5.38619	954	3339	1.89382	5.6165	2.37839	5.64073
2318	NM_001127487,NM_001458	FLNC	filamin C	protein_coding	NP_001120959.1;NP_001449.3	3756	102565	.	.	-4.33403	10.0454	0.0146358	0.135945	10.7466	8.63373	10.7466	8.63373	139834	32407	182.78	35.1151	229.548	35.2666
2321	NM_001159920,NM_001160030,NM_001160031,NM_002019,XM_011535014,XM_017020485	FLT1	fms related receptor tyrosine kinase 1	protein_coding	NP_001153392.1;NP_001153502.1;NP_001153503.1;NP_002010.2;XP_011533316.1;XP_016875974.1	3763	165070	.	.	3.27685	6.26618	0.0454525	0.280149	5.20869	6.89368	5.20869	6.89368	2930	9644	5.39672	15.1902	6.77757	15.2558
2324	NM_001354989,NM_002020,NM_182925,XM_011534478,XM_011534484,XM_017009263,XM_017009264,XM_017009265,XM_017009266,XM_017009267,XM_017009268,XR_001742050	FLT4	fms related receptor tyrosine kinase 4	protein_coding	NP_001341918.1;NP_002011.2;NP_891555.2;XP_011532780.1;XP_011532786.1;XP_016864752.1;XP_016864753.1;XP_016864754.1;XP_016864755.1;XP_016864756.1;XP_016864757.1	3767	136352	.	.	-3.64736	0.44519	0.037922	0.249609	1.63221	0.654998	1.63221	0.654998	171	47	0.352135	0.077564	0.442235	0.077899
2326	NM_001282692,NM_001282693,NM_001282694,NM_002021,XM_005245037,XM_005245038,XM_006711241,XM_006711242	FMO1	flavin containing dimethylaniline monoxygenase 1	protein_coding	NP_001269621.1;NP_001269622.1;NP_001269623.1;NP_002012.1;XP_005245094.1;XP_005245095.1;XP_006711304.1;XP_006711305.1	3769	136130	.	.	-35.7066	2.94104	3.33103e-07	6.97438e-05	3.99056	0.501493	3.99056	0.501493	1213	34	6.73043	0.149526	8.45254	0.150172
2330	NM_001144829,NM_001144830,NM_001461,XM_005272946,XM_005272947,XM_005272948,XM_006711244,XM_006711245,XM_011509350,XM_011509351,XM_017000801,XM_017000802	FMO5	flavin containing dimethylaniline monoxygenase 5	protein_coding	NP_001138301.1;NP_001138302.1;NP_001452.2;XP_005273003.1;XP_005273004.1;XP_005273005.1;XP_006711307.1;XP_006711308.1;XP_011507652.1;XP_011507653.1;XP_016856290.1;XP_016856291.1	3773	603957	.	.	-8.38833	2.9486	0.000738147	0.0170852	3.88299	1.39959	3.88299	1.39959	1120	134	3.1531	0.297762	3.95988	0.299048
2334	NM_001169122,NM_001169123,NM_001169124,NM_001169125,NM_001170628,NM_002025	AFF2	AF4/FMR2 family member 2	protein_coding	NP_001162593.1;NP_001162594.1;NP_001162595.1;NP_001162596.1;NP_001164099.1;NP_002016.2	3776	300806	.	.	-7.76023	4.03701	0.00100547	0.0212914	4.90892	2.24522	4.90892	2.24522	2365	306	2.06294	0.218869	2.59079	0.219814
2354	NM_001114171,NM_006732,XM_005258691	FOSB	FosB proto-oncogene, AP-1 transcription factor subunit	protein_coding	NP_001107643.1;NP_006723.2;XP_005258748.1	3797	164772	.	.	-4.19451	1.67897	0.0190888	0.160342	2.6166	1.15224	2.6166	1.15224	418	100	1.34692	0.25724	1.69156	0.258351
2444	NM_002031,XM_005266880,XM_005266881,XM_005266882,XM_011535653,XM_011535654,XM_011535655,XM_011535656,XM_017010645	FRK	fyn related Src family tyrosine kinase	protein_coding	NP_002022.1;XP_005266937.1;XP_005266938.1;XP_005266939.1;XP_011533955.1;XP_011533956.1;XP_011533957.1;XP_011533958.1;XP_016866134.1	3955	606573	.	.	-6.25303	3.22326	0.00300139	0.0459431	4.09273	1.83488	4.09273	1.83488	1308	210	1.50985	0.188936	1.89617	0.189752
2491	NM_001318521,NM_001318523,NM_006733,XM_005262111,XM_011530894,XM_011530895,XM_011530897,XM_011530899,XM_017029383	CENPI	centromere protein I	protein_coding	NP_001305450.1;NP_001305452.1;NP_006724.2;XP_005262168.1;XP_011529196.1;XP_011529197.1;XP_011529199.1;XP_011529201.1;XP_016884872.1	3968	300065	.	.	9.31576	4.47248	0.000395458	0.0110874	2.40545	5.35937	2.40545	5.35937	350	3276	0.755993	6.74426	0.949426	6.77337
2527	NM_002034	FUT5	fucosyltransferase 5	protein_coding	NP_002025.2	4016	136835	.	.	-5.76599	-1.17945	0.0124961	0.121979	0.775884	0.166405	0.775884	0.166405	58	10	0.345824	0.047776	0.43431	0.047982
2555	NM_000807,NM_001114175,NM_001286827,NM_001330690,NM_001377144,NM_001377145,NM_001377146,NM_001377147,NM_001377148,NM_001377149,NM_001377150,NM_001377151,NM_001377152,NM_001377153,NM_001377154,NM_001377155,XM_011513675,XM_024453964,XM_024453966,XM_024453967	GABRA2	gamma-aminobutyric acid type A receptor subunit alpha2	protein_coding	NP_000798.2;NP_001107647.1;NP_001273756.1;NP_001317619.1;NP_001364073.1;NP_001364074.1;NP_001364075.1;NP_001364076.1;NP_001364077.1;NP_001364078.1;NP_001364079.1;NP_001364080.1;NP_001364081.1;NP_001364082.1;NP_001364083.1;NP_001364084.1;XP_011511977.1;XP_024309732.1;XP_024309734.1;XP_024309735.1	4076	137140	.	.	-4.07287	2.94804	0.0198276	0.164967	3.73916	2.0115	3.73916	2.0115	1006	248	1.48699	0.287739	1.86747	0.288982
2558	NM_000810,NM_001165037,XM_005268258,XM_006720459,XM_017022055,XM_017022056	GABRA5	gamma-aminobutyric acid type A receptor subunit alpha5	protein_coding	NP_000801.1;NP_001158509.1;XP_005268315.1;XP_006720522.1;XP_016877544.1;XP_016877545.1	4079	137142	.	.	14.6263	0.246915	0.000114859	0.00475736	0.198318	1.6673	0.198318	1.6673	12	178	0.020918	0.626138	0.02627	0.62884
2560	NM_000812,XM_017007985,XM_017007986,XM_024453976,XM_024453977,XM_024453978	GABRB1	gamma-aminobutyric acid type A receptor subunit beta1	protein_coding	NP_000803.2;XP_016863474.1;XP_016863475.1;XP_024309744.1;XP_024309745.1;XP_024309746.1	4081	137190	.	.	-6.4138	-0.169052	0.00494755	0.0643853	1.32086	0.301342	1.32086	0.301342	122	19	0.286112	0.07531	0.359319	0.075635
2561	NM_000813,NM_001371727,NM_021911	GABRB2	gamma-aminobutyric acid type A receptor subunit beta2	protein_coding	NP_000804.1;NP_001358656.1;NP_068711.1	4082	600232	.	.	7.98174	6.22198	0.000838909	0.0187518	4.13872	7.06205	4.13872	7.06205	1353	10848	2.17293	14.2276	2.72892	14.289
2571	NM_000817,NM_013445,XM_005246444,XM_011510922,XM_017003756,XM_017003757,XM_017003758,XM_024452783	GAD1	glutamate decarboxylase 1	protein_coding	NP_000808.2;NP_038473.2;XP_005246501.1;XP_011509224.1;XP_016859245.1;XP_016859246.1;XP_016859247.1;XP_024308551.1	4092	605363	.	.	-25.2407	1.89994	3.22642e-06	0.000393762	3.02408	0.357489	3.02408	0.357489	581	23	2.2642	0.065798	2.84354	0.066082
2583	NM_001276468,NM_001276469,NM_001478,XM_005268773,XM_011538147,XM_017019140,XM_017019141,XM_017019142,XM_024448928,XM_024448929,XR_002957307	B4GALNT1	beta-1,4-N-acetyl-galactosaminyltransferase 1	protein_coding	NP_001263397.1;NP_001263398.1;NP_001469.1;XP_005268830.1;XP_011536449.1;XP_016874629.1;XP_016874630.1;XP_016874631.1;XP_024304696.1;XP_024304697.1	4117	601873	.	.	6.41225	-2.59666	0.0322415	0.226216	0.0521932	0.315585	0.0521932	0.315585	3	20	0.006912	0.055449	0.00868	0.055689
2596	NM_001130064,NM_002045,XM_017006128	GAP43	growth associated protein 43	protein_coding	NP_001123536.1;NP_002036.1;XP_016861617.1	4140	162060	.	.	-3.29034	2.92703	0.0460291	0.281365	3.65868	2.18055	3.65868	2.18055	947	289	6.92681	1.63941	8.69916	1.64648
2611	gene-GAPDHP69	GAPDHP69	glyceraldehyde 3 phosphate dehydrogenase pseudogene 69	pseudogene	.	4147	.	.	.	4.11591	-1.30749	0.0395799	0.25669	0.198318	0.688217	0.198318	0.688217	12	50	0.107732	0.385707	0.135297	0.387371
2615	NM_001128922,NM_001370187,NM_001370188,NM_001370189,NM_001370190,NM_001370191,NM_005512,NR_163259,XM_011544935	LRRC32	leucine rich repeat containing 32	protein_coding	NP_001122394.1;NP_001357116.1;NP_001357117.1;NP_001357118.1;NP_001357119.1;NP_001357120.1;NP_005503.1;XP_011543237.1	4161	137207	.	.	-4.02483	1.44867	0.022928	0.180515	2.41544	1.05372	2.41544	1.05372	353	88	1.01036	0.216001	1.26888	0.216934
2618	NM_000819,NM_001136005,NM_001136006,NM_175085,XM_005260941,XM_006723989,XM_006723990,XM_011529526	GART	phosphoribosylglycinamide formyltransferase, phosphoribosylglycinamide synthetase, phosphoribosylaminoimidazole synthetase	protein_coding	NP_000810.1;NP_001129477.1;NP_001129478.1;NP_780294.1;XP_005260998.1;XP_006724052.1;XP_006724053.1;XP_011527828.1	4163	138440	.	.	3.52724	6.24204	0.0342025	0.234054	5.10543	6.89368	5.10543	6.89368	2722	9644	10.4654	32.2693	13.1432	32.4085
2625	NM_001002295,NM_002051,XM_005252442,XM_005252443	GATA3	GATA binding protein 3	protein_coding	NP_001002295.1;NP_002042.1;XP_005252499.1;XP_005252500.1	4172	131320	.	.	-6.85958	-0.326605	0.0040649	0.0559863	1.23315	0.257751	1.23315	0.257751	110	16	0.432875	0.049241	0.543634	0.049453
2633	NM_002053,XM_024446351	GBP1	guanylate binding protein 1	protein_coding	NP_002044.2;XP_024302119.1	4182	600411	.	.	5.53757	-0.665774	0.0105236	0.108273	0.243912	1.01932	0.243912	1.01932	15	84	0.06071	0.282273	0.076244	0.283491
2638	NM_000583,NM_001204306,NM_001204307,XM_006714177	GC	GC vitamin D binding protein	protein_coding	NP_000574.2;NP_001191235.1;NP_001191236.1;XP_006714240.1	4187	139200	.	.	13.9797	1.61827	6.99385e-05	0.00336029	0.490816	2.74093	0.490816	2.74093	33	465	0.206885	2.70364	0.25982	2.7153
2639	NM_000159,NM_013976,NR_102316,NR_102317	GCDH	glutaryl-CoA dehydrogenase	protein_coding	NP_000150.1;NP_039663.1	4189	608801	.	.	3.25916	4.00515	0.04689	0.283627	3.09214	4.67453	3.09214	4.67453	613	2007	3.85143	10.5631	4.83689	10.6087
2649	NM_001278546,NM_001489,NM_033334,XM_005251917,XM_005251918	NR6A1	nuclear receptor subfamily 6 group A member 1	protein_coding	NP_001265475.1;NP_001480.3;NP_201591.2;XP_005251974.1;XP_005251975.1	7985	602778	.	.	-4.33492	3.42269	0.0151332	0.138748	4.20073	2.32483	4.20073	2.32483	1416	328	2.31806	0.401235	2.91118	0.402966
2660	NM_005259	MSTN	myostatin	protein_coding	NP_005250.1	4223	601788	.	.	-12.975	-0.873199	0.000550733	0.0141688	0.978282	0.102127	0.978282	0.102127	79	6	0.332396	0.020333	0.417445	0.020421
2662	NM_004962	GDF10	growth differentiation factor 10	protein_coding	NP_004953.1	4215	601361	.	.	-4.81357	0.385701	0.013222	0.12716	1.6436	0.526198	1.6436	0.526198	173	36	0.766708	0.131797	0.962885	0.132365
2675	NM_001165038,NM_001165039,NM_001495,XM_006716327,XM_011544484,XM_024447127	GFRA2	GDNF family receptor alpha 2	protein_coding	NP_001158510.1;NP_001158511.1;NP_001486.4;XP_006716390.1;XP_011542786.1;XP_024302895.1	4244	601956	.	.	10.3086	-0.767555	0.00109676	0.0227548	0.135193	1.01932	0.135193	1.01932	8	84	0.018373	0.164704	0.023074	0.165415
2681	NM_001382584,NM_001382585,NM_001382586,NM_001382587,NR_168459,NR_168460,NR_168461	GGTA1	glycoprotein alpha-galactosyltransferase 1, pseudogene	protein_coding	NP_001369513.1;NP_001369514.1;NP_001369515.1;NP_001369516.1	4253	104175	.	.	48.3218	-0.584713	5.71851e-06	0.000604203	0.0350044	1.17585	0.0350044	1.17585	2	103	0.01325	0.578274	0.01664	0.58077
2683	NM_001378495,NM_001378496,NM_001378497,NM_001497	B4GALT1	beta-1,4-galactosyltransferase 1	protein_coding	NP_001365424.1;NP_001365425.1;NP_001365426.1;NP_001488.2	924	137060	.	.	-7.46436	3.7912	0.00122787	0.024613	4.66538	2.09231	4.66538	2.09231	1985	267	5.66975	0.635579	7.12046	0.638323
2702	NM_005266,NM_181703,XM_005272951,XM_017001044	GJA5	gap junction protein alpha 5	protein_coding	NP_005257.2;NP_859054.1;XP_005273008.1;XP_016856533.1	4279	121013	.	.	144.102	5.23087	6.14243e-11	7.78791e-08	0.60004	6.23918	0.60004	6.23918	42	6097	0.154548	18.5151	0.194092	18.595
2705	NM_000166,NM_001097642,XM_011530907	GJB1	gap junction protein beta 1	protein_coding	NP_000157.1;NP_001091111.1;XP_011529209.1	4283	304040	.	.	-4.42267	1.97757	0.0150449	0.138617	2.88471	1.28845	2.88471	1.28845	520	118	3.789	0.727176	4.75848	0.730314
2706	NM_004004,XM_011535049	GJB2	gap junction protein beta 2	protein_coding	NP_003995.2;XP_011533351.1	4284	121011	.	.	-9.51239	0.323806	0.000750811	0.0173431	1.68826	0.301342	1.68826	0.301342	181	19	0.932529	0.078784	1.17113	0.079124
2710	NM_000167,NM_001128127,NM_001205019,NM_203391,XM_005274488,XM_006724483,XM_006724484,XM_006724485,XM_006724486,XM_011545491,XM_011545492,XM_011545493,XM_011545494,XM_017029409,XM_017029410,XM_017029411,XM_017029412	GK	glycerol kinase	protein_coding	NP_000158.1;NP_001121599.1;NP_001191948.1;NP_976325.1;XP_005274545.1;XP_006724546.1;XP_006724547.1;XP_006724548.1;XP_006724549.1;XP_011543793.1;XP_011543794.1;XP_011543795.1;XP_011543796.1;XP_016884898.1;XP_016884899.1;XP_016884900.1;XP_016884901.1	4289	300474	.	.	3.9175	3.50072	0.0230805	0.180894	2.48355	4.24765	2.48355	4.24765	374	1472	0.990346	3.2958	1.24375	3.31002
2719	NM_001164617,NM_001164618,NM_001164619,NM_004484,XM_017029413	GPC3	glypican 3	protein_coding	NP_001158089.1;NP_001158090.1;NP_001158091.1;NP_004475.1;XP_016884902.1	4451	300037	.	.	-6.6122	6.78908	0.00212713	0.0359064	7.59308	4.90922	7.59308	4.90922	15642	2376	82.4256	10.3586	103.516	10.4033
2743	NM_000824,NM_001166060,NM_001166061,XM_017008034,XM_017008035,XR_001741207,XR_002959723	GLRB	glycine receptor beta	protein_coding	NP_000815.1;NP_001159532.1;NP_001159533.1;XP_016863523.1;XP_016863524.1	4329	138492	.	.	7.13727	3.16558	0.00157009	0.0290613	1.67722	4.0616	1.67722	4.0616	179	1284	0.633071	4.18446	0.795055	4.20252
2784	NM_001297571,NM_002075,XM_011520953	GNB3	G protein subunit beta 3	protein_coding	NP_001284500.1;NP_002066.1;XP_011519255.1	4400	139130	.	.	-4.85602	-0.825773	0.0188289	0.1588	0.923292	0.242922	0.923292	0.242922	73	15	0.524157	0.086542	0.658272	0.086915
2788	NM_052847,XM_017026606	GNG7	G protein subunit gamma 7	protein_coding	NP_443079.1;XP_016882095.1	4410	604430	.	.	-5.4457	0.645488	0.00754394	0.0865164	1.84934	0.562481	1.84934	0.562481	212	39	0.600478	0.090374	0.754122	0.090764
2797	NM_001310220,NM_001501,NM_178331,NM_178332,XM_017027823	GNRH2	gonadotropin releasing hormone 2	protein_coding	NP_001297149.1;NP_001492.1;NP_847901.1;NP_847902.1;XP_016883312.1	4420	602352	.	.	-44.9725	1.65489	2.27793e-07	5.47231e-05	2.83095	0.182036	2.83095	0.182036	498	11	6.90994	0.033523	8.67798	0.033668
2810	NM_006142	SFN	stratifin	protein_coding	NP_006133.1	10773	601290	.	.	7.55588	-2.89203	0.0336648	0.231904	0.0350044	0.257751	0.0350044	0.257751	2	16	0.01649	0.113669	0.020709	0.11416
2812	NM_000407	GP1BB	glycoprotein Ib platelet subunit beta	protein_coding	NP_000398.1	4440	138720	.	.	9.57334	-0.8606	0.00156584	0.0290107	0.135193	0.966145	0.135193	0.966145	8	78	0.092192	0.801279	0.115781	0.804737
2825	NM_001098199,NM_001261452,NM_001261453,NM_001261454,NM_001261455,NM_005279,XM_005246471	GPR1	G protein-coupled receptor 1	protein_coding	NP_001091669.1;NP_001248381.1;NP_001248382.1;NP_001248383.1;NP_001248384.1;NP_005270.2;XP_005246528.1	4463	600239	.	.	35.714	4.19463	2.36393e-07	5.61975e-05	0.996156	5.19287	0.996156	5.19287	81	2910	0.372539	12.7985	0.46786	12.8537
2837	NM_001381897,NM_018949	UTS2R	urotensin 2 receptor	protein_coding	NP_001368826.1;NP_061822.1	4468	600896	.	.	-18.2915	-0.973857	0.000198579	0.00694024	0.941856	0.0688816	0.941856	0.0688816	75	4	0.239897	0.010113	0.301279	0.010157
2845	NM_005295,XM_011516056	GPR22	G protein-coupled receptor 22	protein_coding	NP_005286.2;XP_011514358.1	4477	601910	.	.	23.5043	4.39959	2.49857e-06	0.000323907	1.44318	5.37306	1.44318	5.37306	140	3308	0.5189	9.73178	0.65167	9.77378
2846	NM_001278000,NM_005296,XM_005262126,XM_006724639,XM_017029437,XM_017029438	LPAR4	lysophosphatidic acid receptor 4	protein_coding	NP_001264929.1;NP_005287.1;XP_005262183.1;XP_006724702.1;XP_016884926.1;XP_016884927.1	4478	300086	.	.	3.82754	-0.22287	0.0349513	0.236835	0.426361	1.21437	0.426361	1.21437	28	108	0.056843	0.244836	0.071387	0.245893
2859	NM_001195381,NM_001195382,NM_005301	GPR35	G protein-coupled receptor 35	protein_coding	NP_001182310.1;NP_001182311.1;NP_005292.2	4492	602646	.	.	-4.52398	-0.906462	0.0249613	0.190971	0.87581	0.242922	0.87581	0.242922	68	15	0.360505	0.062813	0.452747	0.063084
2861	NM_005302	GPR37	G protein-coupled receptor 37	protein_coding	NP_005293.1	4494	602583	.	.	-7.22294	3.86352	0.0014381	0.0274377	4.72956	2.18055	4.72956	2.18055	2079	289	4.67081	0.537799	5.86592	0.54012
2875	NM_001382664,NM_001382665,NM_005309,NR_168476,NR_168477	GPT	glutamic--pyruvic transaminase	protein_coding	NP_001369593.1;NP_001369594.1;NP_005300.1	4552	138200	.	.	-3.79933	0.365041	0.0330311	0.229688	1.58575	0.609481	1.58575	0.609481	163	43	1.07052	0.224705	1.34444	0.225675
2890	NM_000827,NM_001114183,NM_001258019,NM_001258020,NM_001258021,NM_001258022,NM_001258023,NM_001364165,NM_001364166,NM_001364167,NR_047578,NR_157093,XM_017009392	GRIA1	glutamate ionotropic receptor AMPA type subunit 1	protein_coding	NP_000818.2;NP_001107655.1;NP_001244948.1;NP_001244949.1;NP_001244950.1;NP_001244951.1;NP_001244952.1;NP_001351094.1;NP_001351095.1;NP_001351096.1;XP_016864881.1	4571	138248	.	.	-3.74627	3.70635	0.0274749	0.20345	4.43088	2.69808	4.43088	2.69808	1675	449	3.50299	0.778111	4.39929	0.781469
2901	NM_001301030,NM_002088,XM_005258821,XM_011526862,XM_011526863,XM_011526865,XM_011526867,XM_011526868,XM_011526869,XM_011526870,XM_011526871,XM_017026713,XR_935810	GRIK5	glutamate ionotropic receptor kainate type subunit 5	protein_coding	NP_001287959.1;NP_002079.3;XP_005258878.1;XP_011525164.1;XP_011525165.1;XP_011525167.1;XP_011525169.1;XP_011525170.1;XP_011525171.1;XP_011525172.1;XP_011525173.1;XP_016882202.1	4583	600283	.	.	-23.9725	1.12355	6.60546e-06	0.000655433	2.36131	0.22794	2.36131	0.22794	337	14	0.897119	0.024426	1.12666	0.024531
2903	NM_000833,NM_001134407,NM_001134408,XM_011522458,XM_011522461,XM_017023172,XM_017023173	GRIN2A	glutamate ionotropic receptor NMDA type subunit 2A	protein_coding	NP_000824.1;NP_001127879.1;NP_001127880.1;XP_011520760.1;XP_011520763.1;XP_016878661.1;XP_016878662.1	4585	138253	.	.	-27.6694	3.55905	1.14877e-06	0.000177144	4.56716	0.863248	4.56716	0.863248	1849	67	1.63653	0.044571	2.05527	0.044763
2904	NM_000834,XM_005253351,XM_011520629,XM_017019219	GRIN2B	glutamate ionotropic receptor NMDA type subunit 2B	protein_coding	NP_000825.2;XP_005253408.1;XP_011518931.1;XP_016874708.1	4586	138252	.	.	8.46609	0.106688	0.00132778	0.0258803	0.28811	1.52746	0.28811	1.52746	18	154	0.006953	0.049357	0.008733	0.04957
2911	NM_001278064,NM_001278065,NM_001278066,NM_001278067,XM_011535782,XM_017010783,XM_017010784,XM_017010785,XM_017010786,XM_017010787,XM_017010788,XM_024446412	GRM1	glutamate metabotropic receptor 1	protein_coding	NP_001264993.1;NP_001264994.1;NP_001264995.1;NP_001264996.1;XP_011534084.1;XP_016866272.1;XP_016866273.1;XP_016866274.1;XP_016866275.1;XP_016866276.1;XP_016866277.1;XP_024302180.1	4593	604473	.	.	-11.4016	-2.44285	0.00743482	0.085566	0.372639	0.0348519	0.372639	0.0348519	24	2	0.040146	0.002503	0.050418	0.002514
2925	NM_005314	GRPR	gastrin releasing peptide receptor	protein_coding	NP_005305.1	4609	305670	.	.	-11.2677	1.60008	0.000209697	0.0071322	2.7062	0.574375	2.7062	0.574375	450	40	2.21171	0.163255	2.77762	0.163959
2938	NM_001319059,NM_145740,XM_005249034	GSTA1	glutathione S-transferase alpha 1	protein_coding	NP_001305988.1;NP_665683.1;XP_005249091.1	4626	138359	.	.	-34.7279	2.40367	4.85778e-07	9.16234e-05	3.49076	0.37119	3.49076	0.37119	834	24	8.05668	0.190009	10.1181	0.190829
2939	NM_000846,XM_011514532	GSTA2	glutathione S-transferase alpha 2	protein_coding	NP_000837.3;XP_011512834.1	4627	138360	.	.	-332.3	4.05113	1.86686e-12	4.26055e-09	5.08783	0.134624	5.08783	0.134624	2688	8	26.1721	0.062196	32.8687	0.062464
2977	NM_000855,NM_001256424	GUCY1A2	guanylate cyclase 1 soluble subunit alpha 2	protein_coding	NP_000846.1;NP_001243353.1	4684	601244	.	.	7.48007	7.03263	0.00115848	0.0236271	4.99421	7.85757	4.99421	7.85757	2514	18889	1.85248	11.5539	2.32647	11.6037
2982	NM_000856,NM_001130682,NM_001130683,NM_001130684,NM_001130685,NM_001130687,NM_001256449,NM_001379666,NM_001379667,NM_001379668,NM_001379669,NM_001379670,NM_001379671,NM_001379672,NM_001379673,NM_001379674,NM_001379675,NM_001379676,XM_005262956,XM_005262957,XM_011531900	GUCY1A1	guanylate cyclase 1 soluble subunit alpha 1	protein_coding	NP_000847.2;NP_001124154.1;NP_001124155.1;NP_001124156.1;NP_001124157.1;NP_001124159.1;NP_001243378.1;NP_001366595.1;NP_001366596.1;NP_001366597.1;NP_001366598.1;NP_001366599.1;NP_001366600.1;NP_001366601.1;NP_001366602.1;NP_001366603.1;NP_001366604.1;NP_001366605.1;XP_005263013.1;XP_005263014.1;XP_011530202.1	4685	139396	.	.	4.9847	8.44938	0.00793909	0.0893862	6.88028	9.18798	6.88028	9.18798	9512	47625	13.0471	54.3547	16.3855	54.5892
2992	NM_001184720,NM_001184721,NM_004130,XM_017006275,XM_017006276	GYG1	glycogenin 1	protein_coding	NP_001171649.1;NP_001171650.1;NP_004121.2;XP_016861764.1;XP_016861765.1	4699	603942	.	.	4.79842	8.20017	0.00940859	0.100432	6.67853	8.92992	6.67853	8.92992	8260	39811	32.9676	141.015	41.4029	141.624
3005	NM_005318	H1-0	H1.0 linker histone	protein_coding	NP_005309.1	4714	142708	.	.	-5.13913	5.20622	0.00698838	0.0819573	5.97196	3.70243	5.97196	3.70243	5030	983	27.1676	4.40603	34.119	4.42505
3006	NM_005319	H1-2	H1.2 linker histone, cluster member	protein_coding	NP_005310.1	4716	142710	.	.	3.79169	7.7958	0.0255673	0.194694	6.55057	8.46205	6.55057	8.46205	7552	28762	122.976	388.708	154.442	390.385
3008	NM_005321	H1-4	H1.4 linker histone, cluster member	protein_coding	NP_005312.1	4718	142220	.	.	4.14064	7.17076	0.0177926	0.154293	5.83405	7.86462	5.83405	7.86462	4564	18982	69.0226	238.272	86.6833	239.3
3009	NM_005322	H1-5	H1.5 linker histone, cluster member	protein_coding	NP_005313.1	4719	142711	.	.	12.8127	7.6286	6.85985e-05	0.00333097	4.88992	8.52392	4.88992	8.52392	2333	30026	34.835	372.191	43.7482	373.798
3012	NM_021052	H2AC8	H2A clustered histone 8	protein_coding	NP_066390.1	4724	602786	.	.	3.8069	6.91682	0.0251834	0.192412	5.67982	7.58756	5.67982	7.58756	4093	15651	86.5264	274.627	108.666	275.812
3013	NM_021065	H2AC7	H2A clustered histone 7	protein_coding	NP_066409.1	4729	602792	.	.	7.52986	6.35376	0.00112368	0.023129	4.33407	7.18339	4.33407	7.18339	1561	11807	36.4179	228.706	45.7361	229.693
3014	NM_002105	H2AX	H2A.X variant histone	protein_coding	NP_002096.1	4739	601772	.	.	7.62729	3.83049	0.00111893	0.0231044	2.10132	4.70663	2.10132	4.70663	268	2054	2.00094	12.7418	2.51292	12.7968
3015	NM_002106	H2AZ1	H2A.Z variant histone 1	protein_coding	NP_002097.1	4741	142763	.	.	4.19213	8.04765	0.0168735	0.148855	6.68526	8.74225	6.68526	8.74225	8299	34945	114.079	398.643	143.268	400.364
3017	NM_021063,NM_138720,XM_005249039	H2BC5	H2B clustered histone 5	protein_coding	NP_066407.1;NP_619790.1;XP_005249096.1	4747	602799	.	.	3.24301	6.91838	0.0472217	0.284878	5.85807	7.53812	5.85807	7.53812	4642	15121	88.6217	252.17	111.297	253.258
3018	NM_021062	H2BC3	H2B clustered histone 3	protein_coding	NP_066406.1	4751	602803	.	.	4.71875	2.74398	0.010722	0.109552	1.73691	3.58682	1.73691	3.58682	190	901	4.62282	18.2593	5.80566	18.3381
3024	NM_005325	H1-1	H1.1 linker histone, cluster member	protein_coding	NP_005316.1	4715	142709	.	.	-4.14268	-0.0918445	0.0262648	0.198285	1.30661	0.437812	1.30661	0.437812	120	29	1.88099	0.368618	2.36227	0.370209
3037	NM_005328	HAS2	hyaluronan synthase 2	protein_coding	NP_005319.1	4819	601636	.	.	-45.3446	5.69772	5.09121e-08	1.59167e-05	6.67974	1.6948	6.67974	1.6948	8267	183	23.2092	0.426004	29.1477	0.427842
3038	NM_001199280,NM_005329,NM_138612,XM_005255921,XM_011523061	HAS3	hyaluronan synthase 3	protein_coding	NP_001186209.1;NP_005320.2;NP_619515.1;XP_005255978.1;XP_011521363.1	4820	602428	.	.	-8.55223	-1.92328	0.00711607	0.0830705	0.515812	0.0688816	0.515812	0.0688816	35	4	0.093309	0.01643	0.117184	0.016501
3048	NM_000184	HBG2	hemoglobin subunit gamma 2	protein_coding	NP_000175.1	4832	142250	.	.	6.78863	-2.18182	0.017459	0.152488	0.0691796	0.424732	0.0691796	0.424732	4	28	0.061413	0.459196	0.077126	0.461178
3053	NM_000185	SERPIND1	serpin family D member 1	protein_coding	NP_000176.2	4838	142360	.	.	-7.35861	3.00916	0.00139324	0.0268551	3.91975	1.5457	3.91975	1.5457	1151	157	6.21831	0.703	7.80939	0.706033
3062	NM_001526,XM_017010798	HCRTR2	hypocretin receptor 2	protein_coding	NP_001517.2;XP_016866287.1	4849	602393	.	.	5.36001	-1.39779	0.0177819	0.154293	0.151235	0.677229	0.151235	0.677229	9	49	0.05141	0.230973	0.064564	0.23197
3084	NM_001159995,NM_001159996,NM_001159999,NM_001160001,NM_001160002,NM_001160004,NM_001160005,NM_001160007,NM_001160008,NM_001322197,NM_001322201,NM_001322202,NM_001322205,NM_001322206,NM_001322207,NM_004495,NM_013956,NM_013957,NM_013958,NM_013959,NM_013960,NM_013962,NM_013964,XM_005273486,XM_005273487,XM_006716335,XM_011544512,XM_017013365,XM_017013366,XM_017013367,XM_017013368,XM_017013369,XM_0170…	NRG1	neuregulin 1	protein_coding	NP_001153467.1;NP_001153468.1;NP_001153471.1;NP_001153473.1;NP_001153474.1;NP_001153476.1;NP_001153477.1;NP_001153479.1;NP_001153480.1;NP_001309126.1;NP_001309130.1;NP_001309131.1;NP_001309134.1;NP_001309135.1;NP_001309136.1;NP_004486.2;NP_039250.2;NP_039251.2;NP_039252.2;NP_039253.1;NP_039254.1;NP_039256.2;NP_039258.1;XP_005273543.1;XP_005273544.1;XP_006716398.1;XP_011542814.1;XP_016868854.1;XP_…	7997	142445	.	.	3.87566	1.67819	0.0257773	0.196096	1.20269	2.59676	1.20269	2.59676	106	413	0.300447	0.706622	0.377321	0.709671
3087	NM_002729	HHEX	hematopoietically expressed homeobox	protein_coding	NP_002720.1	4901	604420	.	.	-5.93073	3.33183	0.00375251	0.0530606	4.18523	1.96256	4.18523	1.96256	1400	237	9.66575	1.3529	12.1389	1.35874
3090	NM_001098202,NM_006497	HIC1	HIC ZBTB transcriptional repressor 1	protein_coding	NP_001091672.1;NP_006488.2	4909	603825	.	.	4.18165	-1.82814	0.0498142	0.294982	0.135193	0.501493	0.135193	0.501493	8	34	0.014033	0.048826	0.017623	0.049037
3099	NM_000189,NM_001371525,XM_005264280,XM_011532807,XM_017003945	HK2	hexokinase 2	protein_coding	NP_000180.2;NP_001358454.1;XP_005264337.1;XP_011531109.1;XP_016859434.1	4923	601125	.	.	-8.40123	7.64484	0.000643174	0.0155658	8.48645	5.44527	8.48645	5.44527	29125	3482	61.2658	6.18909	76.9418	6.2158
3113	NM_001242524,NM_001242525,NM_033554	HLA-DPA1	major histocompatibility complex, class II, DP alpha 1	protein_coding	NP_001229453.1;NP_001229454.1;NP_291032.2	4938	142880	.	.	-10.0316	-0.503374	0.00100921	0.021346	1.16368	0.166405	1.16368	0.166405	101	10	0.684078	0.05064	0.859113	0.050858
3131	NM_001330375,NM_002126,XM_005257269,XM_011524705,XR_002957996	HLF	HLF transcription factor, PAR bZIP family member	protein_coding	NP_001317304.1;NP_002117.1;XP_005257326.1;XP_011523007.1	4977	142385	.	.	-10.0031	-2.10167	0.00593201	0.0729835	0.465378	0.0519671	0.465378	0.0519671	31	3	0.064457	0.003454	0.08095	0.003469
3133	NM_005516,XM_017010807,XM_017010808,XM_017010809	HLA-E	major histocompatibility complex, class I, E	protein_coding	NP_005507.3;XP_016866296.1;XP_016866297.1;XP_016866298.1	4962	143010	.	.	-4.63864	3.63641	0.0112665	0.113501	4.42099	2.43331	4.42099	2.43331	1663	360	7.73009	1.38859	9.70798	1.39458
3148	NM_001130688,NM_001130689,NM_002129	HMGB2	high mobility group box 2	protein_coding	NP_001124160.1;NP_001124161.1;NP_002120.1	5000	163906	.	.	3.8103	6.48602	0.0251136	0.192001	5.25767	7.15953	5.25767	7.15953	3034	11612	25.0043	79.4039	31.4021	79.7465
3158	NM_001166107,NM_005518,XM_011541313	HMGCS2	3-hydroxy-3-methylglutaryl-CoA synthase 2	protein_coding	NP_001159579.1;NP_005509.1;XP_011539615.1	5008	600234	.	.	-130.723	6.44437	8.61527e-11	9.83089e-08	7.44132	1.21437	7.44132	1.21437	14072	108	69.3017	0.437736	87.0338	0.439625
3161	NM_001142556,NM_001142557,NM_012484,NM_012485	HMMR	hyaluronan mediated motility receptor	protein_coding	NP_001136028.1;NP_001136029.1;NP_036616.2;NP_036617.2	5012	600936	.	.	7.09356	5.33206	0.00153219	0.0286619	3.45243	6.16123	3.45243	6.16123	810	5772	3.21794	19.0499	4.04131	19.1321
3162	NM_002133	HMOX1	heme oxygenase 1	protein_coding	NP_002124.1	5013	141250	.	.	-5.24567	1.6764	0.0074584	0.0857509	2.66209	1.0106	2.66209	1.0106	434	83	3.32059	0.52187	4.17022	0.524122
3166	NM_001306142,NM_018942	HMX1	H6 family homeobox 1	protein_coding	NP_001293071.1;NP_061815.2	5017	142992	.	.	-65.2793	-0.178455	1.09309e-06	0.000172045	1.43009	0.0348519	1.43009	0.0348519	138	2	0.846697	0.010256	1.06334	0.0103
3169	NM_004496,XM_017021246	FOXA1	forkhead box A1	protein_coding	NP_004487.2;XP_016876735.1	5021	602294	.	.	-10.7715	2.7798	0.000211532	0.0071626	3.75762	1.112	3.75762	1.112	1020	95	3.4191	0.246182	4.29394	0.247244
3170	NM_021784,NM_153675	FOXA2	forkhead box A2	protein_coding	NP_068556.2;NP_710141.1	5022	600288	.	.	-13.0297	0.657218	0.000150366	0.00577057	1.95821	0.286958	1.95821	0.286958	235	18	1.09842	0.067022	1.37947	0.067311
3171	NM_004497	FOXA3	forkhead box A3	protein_coding	NP_004488.2	5023	602295	.	.	-4.69205	0.639706	0.013927	0.131613	1.81954	0.620995	1.81954	0.620995	206	44	1.27456	0.222488	1.60068	0.223448
3172	NM_000457,NM_001030003,NM_001030004,NM_001258355,NM_001287182,NM_001287183,NM_001287184,NM_175914,NM_178849,NM_178850,XM_005260407	HNF4A	hepatocyte nuclear factor 4 alpha	protein_coding	NP_000448.3;NP_001025174.1;NP_001025175.1;NP_001245284.1;NP_001274111.1;NP_001274112.1;NP_001274113.1;NP_787110.2;NP_849180.1;NP_849181.1;XP_005260464.1	5024	600281	.	.	-4.74502	3.82934	0.0101898	0.106364	4.61132	2.57028	4.61132	2.57028	1909	404	3.84344	0.814125	4.82685	0.817639
3174	NM_001330561,NM_004133,XM_017013373,XM_017013374,XM_017013375,XM_017013376	HNF4G	hepatocyte nuclear factor 4 gamma	protein_coding	NP_001317490.1;NP_004124.5;XP_016868862.1;XP_016868863.1;XP_016868864.1;XP_016868865.1	5026	605966	.	.	-10.3139	2.79645	0.000263779	0.00833792	3.76806	1.15224	3.76806	1.15224	1028	100	3.41555	0.226366	4.28948	0.227343
3175	NM_004498,NR_073510,XM_011521487,XR_001751239,XR_931800	ONECUT1	one cut homeobox 1	protein_coding	NP_004489.1;XP_011519789.1	8138	604164	.	.	-3.97594	0.815819	0.0260474	0.197231	1.91658	0.762877	1.91658	0.762877	226	57	0.662205	0.137811	0.831642	0.138405
3176	NM_001024074,NM_001024075,NM_006895,XM_011511064,XM_017003948,XM_017003949,XR_002959286	HNMT	histamine N-methyltransferase	protein_coding	NP_001019245.1;NP_001019246.1;NP_008826.1;XP_011509366.1;XP_016859437.1;XP_016859438.1	5028	605238	.	.	3.39388	3.48834	0.040644	0.261511	2.60791	4.19373	2.60791	4.19373	415	1415	1.6046	5.15748	2.01517	5.17973
3182	NM_004499,NM_031266	HNRNPAB	heterogeneous nuclear ribonucleoprotein A/B	protein_coding	NP_004490.2;NP_112556.2	5034	602688	.	.	3.90306	6.44443	0.0227684	0.180268	5.19037	7.12532	5.19037	7.12532	2892	11338	19.842	65.4281	24.919	65.7105
3195	NM_001195517,NM_005521,XM_011539744,XM_011539745	TLX1	T cell leukemia homeobox 1	protein_coding	NP_001182446.1;NP_005512.1;XP_011538046.1;XP_011538047.1	5056	186770	.	.	-29.4917	-0.337302	1.54958e-05	0.00120288	1.31375	0.0688816	1.31375	0.0688816	121	4	0.681443	0.014131	0.855803	0.014192
3214	NM_024015	HOXB4	homeobox B4	protein_coding	NP_076920.1	5115	142965	.	.	-3.68876	1.71973	0.0316675	0.223956	2.61949	1.25927	2.61949	1.25927	419	114	2.49121	0.561582	3.12863	0.564006
3248	NM_000860,NM_001145816,NM_001256301,NM_001256305,NM_001256306,NM_001256307,NM_001363574,XR_938728	HPGD	15-hydroxyprostaglandin dehydrogenase	protein_coding	NP_000851.2;NP_001139288.1;NP_001243230.1;NP_001243234.1;NP_001243235.1;NP_001243236.1;NP_001350503.1	5154	601688	.	.	-4.21756	2.63556	0.0176281	0.153459	3.4605	1.75352	3.4605	1.75352	815	194	3.67268	0.714178	4.6124	0.717259
3249	NM_001375441,NM_002151,NM_182983,XM_017026731,XM_017026732	HPN	hepsin	protein_coding	NP_001362370.1;NP_002142.1;NP_892028.1;XP_016882220.1;XP_016882221.1	5155	142440	.	.	-34.5728	3.12893	3.73048e-07	7.60153e-05	4.16661	0.574375	4.16661	0.574375	1381	40	8.86177	0.197893	11.1292	0.198747
3293	NM_000197,XM_011518618,XM_011518619,XM_017014671,XM_017014672,XM_017014673,XM_017014674,XM_017014675,XM_017014677,XM_024447529,XR_002956778	HSD17B3	hydroxysteroid 17-beta dehydrogenase 3	protein_coding	NP_000188.1;XP_011516920.1;XP_011516921.1;XP_016870160.1;XP_016870161.1;XP_016870162.1;XP_016870163.1;XP_016870164.1;XP_016870166.1;XP_024303297.1	5212	605573	.	.	-6.8246	0.174733	0.00334383	0.0492342	1.54989	0.357489	1.54989	0.357489	157	23	0.54339	0.074479	0.682428	0.074801
3294	NM_002153,XR_001751898	HSD17B2	hydroxysteroid 17-beta dehydrogenase 2	protein_coding	NP_002144.1	5211	109685	.	.	-10.8468	0.936985	0.000310734	0.00928215	2.158	0.398209	2.158	0.398209	282	26	2.33944	0.167211	2.93803	0.167933
3299	NM_001040667,NM_001374674,NM_001374675,NM_001538	HSF4	heat shock transcription factor 4	protein_coding	NP_001035757.1;NP_001361603.1;NP_001361604.1;NP_001529.2	5227	602438	.	.	-11.0072	-1.08229	0.00123054	0.024613	0.866123	0.102127	0.866123	0.102127	67	6	0.355059	0.024216	0.445907	0.02432
3303	NM_005345	HSPA1A	heat shock protein family A (Hsp70) member 1A	protein_coding	NP_005336.3	5232	140550	.	.	-3.34062	6.7391	0.042192	0.266881	7.36975	5.64987	7.36975	5.64987	13387	4025	66.3975	16.5675	83.3866	16.639
3306	NM_021979	HSPA2	heat shock protein family A (Hsp70) member 2	protein_coding	NP_068814.2	5235	140560	.	.	16.0092	4.71425	2.15768e-05	0.00152453	2.02937	5.65443	2.02937	5.65443	251	4038	1.0772	14.3987	1.35282	14.4609
3316	NM_001541	HSPB2	heat shock protein family B (small) member 2	protein_coding	NP_001532.1	5247	602179	.	.	6.4963	4.44015	0.00238063	0.0388068	2.76211	5.26986	2.76211	5.26986	471	3074	6.65084	36.0198	8.35258	36.1753
3324	gene-HSP90AA2P	HSP90AA2P	heat shock protein 90 alpha family class A member 2, pseudogene	pseudogene	.	5256	140575	.	.	-4.45758	-0.923156	0.0264467	0.199197	0.866123	0.242922	0.866123	0.242922	67	15	0.270719	0.050615	0.339988	0.050833
3339	NM_001291860,NM_005529,XM_011541318,XM_017001120,XM_017001121,XM_017001122	HSPG2	heparan sulfate proteoglycan 2	protein_coding	NP_001278789.1;NP_005520.4;XP_011539620.1;XP_016856609.1;XP_016856610.1;XP_016856611.1	5273	142461	.	.	-3.91152	6.91661	0.0225449	0.179088	7.59537	5.64917	7.59537	5.64917	15667	4023	12.8507	2.73157	16.1388	2.74336
3351	NM_000863	HTR1B	5-hydroxytryptamine receptor 1B	protein_coding	NP_000854.1	5287	182131	.	.	-8.87289	1.35892	0.000707802	0.0166359	2.4772	0.597874	2.4772	0.597874	372	42	1.72256	0.160397	2.16331	0.161089
3354	NM_000865,XM_011535789	HTR1E	5-hydroxytryptamine receptor 1E	protein_coding	NP_000856.1;XP_011534091.1	5291	182132	.	.	-8.21858	-0.017868	0.00166534	0.0302359	1.44318	0.272428	1.44318	0.272428	140	17	0.532604	0.026976	0.66888	0.027092
3371	NM_002160,XM_005251972,XM_005251973,XM_005251974,XM_005251975,XM_006717096,XM_006717097,XM_006717098,XM_006717101,XM_011518625,XM_011518626,XM_011518628,XM_011518629,XM_017014678,XM_017014679,XM_017014680,XM_017014681,XM_024447530	TNC	tenascin C	protein_coding	NP_002151.2;XP_005252029.1;XP_005252030.1;XP_005252031.1;XP_005252032.1;XP_006717159.1;XP_006717160.1;XP_006717161.1;XP_006717164.1;XP_011516927.1;XP_011516928.1;XP_011516930.1;XP_011516931.1;XP_016870167.1;XP_016870168.1;XP_016870169.1;XP_016870170.1;XP_024303298.1	5318	187380	.	.	4.58672	4.86034	0.0116441	0.116349	3.50955	5.60455	3.50955	5.60455	846	3898	1.52472	5.20224	1.91485	5.2247
3386	NM_001039132,NM_001544	ICAM4	intercellular adhesion molecule 4 (Landsteiner-Wiener blood group)	protein_coding	NP_001034221.1;NP_001535.1	5347	614088	.	.	4.31853	0.942138	0.0181716	0.155942	0.775884	2.02889	0.775884	2.02889	58	252	0.526092	1.94544	0.660703	1.95383
3394	NM_001363907,NM_001363908,NM_002163	IRF8	interferon regulatory factor 8	protein_coding	NP_001350836.1;NP_001350837.1;NP_002154.1	5358	601565	.	.	-12.1091	1.23665	0.000164891	0.00610901	2.40879	0.437812	2.40879	0.437812	351	29	1.5601	0.107197	1.95928	0.10766
3397	NM_002165,NM_181353	ID1	inhibitor of DNA binding 1, HLH protein	protein_coding	NP_002156.2;NP_851998.1	5360	600349	.	.	-17.0118	6.08684	1.45763e-05	0.00115107	7.01514	3.0948	7.01514	3.0948	10452	617	120.277	5.99833	151.052	6.02422
3398	NM_002166	ID2	inhibitor of DNA binding 2	protein_coding	NP_002157.2	5361	600386	.	.	-5.64136	7.85877	0.00451389	0.0602081	8.62684	6.14761	8.62684	6.14761	32110	5717	294.256	43.4783	369.547	43.666
3399	NM_002167	ID3	inhibitor of DNA binding 3, HLH protein	protein_coding	NP_002158.3	5362	600277	.	.	-10.5212	5.74679	0.000202042	0.00701981	6.62981	3.36682	6.62981	3.36682	7983	762	100.032	7.91763	125.627	7.95179
3400	NM_001546	ID4	inhibitor of DNA binding 4, HLH protein	protein_coding	NP_001537.1	5363	600581	.	.	-8.08827	6.32946	0.000783949	0.017826	7.17091	4.22425	7.17091	4.22425	11653	1447	35.8144	3.6899	44.9782	3.70583
3422	NM_001317955,NM_001317956,NM_001317957,NM_004508,NR_134300,NR_134301,XM_017016191,XM_024447979,XM_024447980	IDI1	isopentenyl-diphosphate delta isomerase 1	protein_coding	NP_001304884.1;NP_001304885.1;NP_001304886.1;NP_004499.2;XP_016871680.1;XP_024303747.1;XP_024303748.1	5387	604055	.	.	3.43331	7.3327	0.0379339	0.249609	6.20378	7.96947	6.20378	7.96947	5921	20419	23.178	67.6149	29.1086	67.9067
3423	NM_000202,NM_001166550,NM_006123,NR_104128	IDS	iduronate 2-sulfatase	protein_coding	NP_000193.1;NP_001160022.1;NP_006114.1	5389	300823	.	.	-3.52383	4.77191	0.0345482	0.235739	5.44379	3.70784	5.44379	3.70784	3463	987	5.80056	1.70093	7.28474	1.70827
3428	NM_001206567,NM_001364867,NM_001376587,NM_001376588,NM_001376589,NM_001376591,NM_001376592,NM_005531,XM_017001150	IFI16	interferon gamma inducible protein 16	protein_coding	NP_001193496.1;NP_001351796.1;NP_001363516.1;NP_001363517.1;NP_001363518.1;NP_001363520.1;NP_001363521.1;NP_005522.2;XP_016856639.1	5395	147586	.	.	-5.07342	1.72002	0.00858161	0.0943398	2.69256	1.05372	2.69256	1.05372	445	88	1.67976	0.266224	2.10956	0.267372
3480	NM_000875,NM_001291858,XM_011521516,XM_011521517,XM_017022136,XM_017022137,XM_017022138,XM_017022139,XM_024449913	IGF1R	insulin like growth factor 1 receptor	protein_coding	NP_000866.1;NP_001278787.1;XP_011519818.1;XP_011519819.1;XP_016877625.1;XP_016877626.1;XP_016877627.1;XP_016877628.1;XP_024305681.1	5465	147370	.	.	-6.84628	6.57996	0.00179696	0.0321397	7.39154	4.66552	7.39154	4.66552	13592	1994	13.3675	1.63502	16.7878	1.64208
3481	NM_000612,NM_001007139,NM_001127598,NM_001291861,NM_001291862	IGF2	insulin like growth factor 2	protein_coding	NP_000603.1;NP_001007140.2;NP_001121070.1;NP_001278790.1;NP_001278791.1	5466	147470	.	.	-8.32484	7.32992	0.000674414	0.0161436	8.17107	5.1498	8.17107	5.1498	23390	2822	53.0205	4.9951	66.5867	5.01665
3486	NM_000598,NM_001013398	IGFBP3	insulin like growth factor binding protein 3	protein_coding	NP_000589.2;NP_001013416.1	5472	146732	.	.	-3.48914	6.72014	0.0356538	0.23911	7.36502	5.58374	7.36502	5.58374	13343	3841	60.7476	14.5056	76.291	14.5682
3487	NM_001552	IGFBP4	insulin like growth factor binding protein 4	protein_coding	NP_001543.2	5473	146733	.	.	-3.86703	3.10846	0.0244464	0.188422	3.87456	2.18055	3.87456	2.18055	1113	289	6.00549	1.29413	7.54211	1.29972
3489	NM_002178	IGFBP6	insulin like growth factor binding protein 6	protein_coding	NP_002169.1	5475	146735	.	.	5.75537	2.79812	0.00441631	0.0594275	1.60917	3.67921	1.60917	3.67921	167	966	2.09865	10.0678	2.63562	10.1113
3490	NM_001253835,NM_001553	IGFBP7	insulin like growth factor binding protein 7	protein_coding	NP_001240764.1;NP_001544.1	5476	602867	.	.	4.11089	7.3704	0.0183333	0.155942	6.0387	8.06147	6.0387	8.06147	5272	21769	44.6088	150.942	56.0228	151.593
3547	NM_001170961,NM_001170962,NM_001170963,NM_001555,NM_205833,XM_011531330,XM_011531333,XM_011531334	IGSF1	immunoglobulin superfamily member 1	protein_coding	NP_001164432.1;NP_001164433.1;NP_001164434.1;NP_001546.2;NP_991402.1;XP_011529632.1;XP_011529635.1;XP_011529636.1	5948	300137	.	.	-10.1051	3.96131	0.00026128	0.00832013	4.87309	1.92589	4.87309	1.92589	2305	229	7.48701	0.674942	9.40269	0.677855
3549	NM_002181	IHH	Indian hedgehog signaling molecule	protein_coding	NP_002172.2	5956	600726	.	.	-33.4726	0.393216	3.34191e-06	0.000401416	1.80946	0.102127	1.80946	0.102127	204	6	0.978893	0.020489	1.22936	0.020577
3552	NM_000575,NM_001371554	IL1A	interleukin 1 alpha	protein_coding	NP_000566.3;NP_001358483.1	5991	147760	.	.	-6.47976	-0.580904	0.00578185	0.0716748	1.08235	0.22794	1.08235	0.22794	91	14	0.536668	0.063875	0.673985	0.064151
3566	NM_000418,NM_001257406,NM_001257407,NM_001257997,XM_005255308,XM_006721043,XM_011545825,XM_011545826,XM_011545827,XM_011545828,XM_011545829,XM_011545830,XM_011545831,XM_011545832,XM_011545833,XM_011545834,XM_017023211	IL4R	interleukin 4 receptor	protein_coding	NP_000409.1;NP_001244335.1;NP_001244336.1;NP_001244926.1;XP_005255365.1;XP_006721106.1;XP_011544127.1;XP_011544128.1;XP_011544129.1;XP_011544130.1;XP_011544131.1;XP_011544132.1;XP_011544133.1;XP_011544134.1;XP_011544135.1;XP_011544136.1;XP_016878700.1	6015	147781	.	.	-5.26995	3.59243	0.00640614	0.0769479	4.40854	2.27468	4.40854	2.27468	1648	314	5.33796	0.83544	6.70378	0.839047
3576	NM_000584,NM_001354840	CXCL8	C-X-C motif chemokine ligand 8	protein_coding	NP_000575.1;NP_001341769.1	6025	146930	.	.	17.7327	1.65226	2.09595e-05	0.00149481	0.413117	2.78766	0.413117	2.78766	27	483	0.190721	2.88859	0.239521	2.90106
3604	NM_001561,XM_006710618	TNFRSF9	TNF receptor superfamily member 9	protein_coding	NP_001552.2;XP_006710681.1	11924	602250	.	.	4.85492	-1.12322	0.0210416	0.171201	0.198318	0.783518	0.198318	0.783518	12	59	0.023103	0.099181	0.029014	0.099609
3617	NM_001282368,NM_001563	IMPG1	interphotoreceptor matrix proteoglycan 1	protein_coding	NP_001269297.1;NP_001554.2	6055	602870	.	.	-10.2757	-0.779109	0.00116223	0.0236333	1.01381	0.134624	1.01381	0.134624	83	8	0.275882	0.021866	0.346471	0.02196
3619	NM_001040694,NM_020238,XM_006718533,XM_011544995,XM_011544996,XM_011544997,XM_011544998	INCENP	inner centromere protein	protein_coding	NP_001035784.1;NP_064623.2;XP_006718596.1;XP_011543297.1;XP_011543298.1;XP_011543299.1;XP_011543300.1	6058	604411	.	.	4.54301	4.0444	0.012257	0.120159	2.79566	4.80771	2.79566	4.80771	484	2209	0.907494	3.62903	1.13969	3.6447
3623	NM_002191	INHA	inhibin subunit alpha	protein_coding	NP_002182.1	6065	147380	.	.	-17.5809	3.87666	1.36838e-05	0.001122	4.84563	1.36577	4.84563	1.36577	2260	129	19.9061	0.939851	24.9994	0.943907
3628	NM_001128928,NM_002194,XM_005246532,XM_024452875	INPP1	inositol polyphosphate-1-phosphatase	protein_coding	NP_001122400.1;NP_002185.1;XP_005246589.1;XP_024308643.1	6071	147263	.	.	4.47134	2.45146	0.0137202	0.130262	1.57983	3.30749	1.57983	3.30749	162	728	0.967291	3.77462	1.21479	3.79091
3645	NM_014215	INSRR	insulin receptor related receptor	protein_coding	NP_055030.1	6093	147671	.	.	-8.30875	-1.95725	0.00803097	0.0900908	0.503368	0.0688816	0.503368	0.0688816	34	4	0.077699	0.006452	0.09758	0.00648
3664	NM_001206696,NM_006147	IRF6	interferon regulatory factor 6	protein_coding	NP_001193625.1;NP_006138.1	6121	607199	.	.	-6.19324	3.14835	0.00314926	0.0474405	4.02034	1.78968	4.02034	1.78968	1240	201	3.29518	0.441501	4.13832	0.443406
3670	NM_002202,XM_011543380	ISL1	ISL LIM homeobox 1	protein_coding	NP_002193.2;XP_011541682.1	6132	600366	.	.	-4.17735	3.39264	0.0176864	0.15365	4.16266	2.33535	4.16266	2.33535	1377	331	6.28931	1.32817	7.89854	1.3339
3672	NM_181501	ITGA1	integrin subunit alpha 1	protein_coding	NP_852478.1	6134	192968	.	.	3.39506	5.21668	0.0398271	0.257853	4.16266	5.8682	4.16266	5.8682	1377	4696	1.52589	4.32118	1.91632	4.33983
3676	NM_000885,NM_001316312	ITGA4	integrin subunit alpha 4	protein_coding	NP_000876.3;NP_001303241.1	6140	192975	.	.	9.70009	2.99659	0.000345711	0.0101022	1.31375	3.94734	1.31375	3.94734	121	1180	0.210596	1.77412	0.264482	1.78178
3680	NM_002207	ITGA9	integrin subunit alpha 9	protein_coding	NP_002198.2	6145	603963	.	.	13.6718	6.06345	4.91083e-05	0.00264953	3.33796	6.97262	3.33796	6.97262	742	10191	1.12341	12.8083	1.41086	12.8636
3690	NM_000212	ITGB3	integrin subunit beta 3	protein_coding	NP_000203.2	6156	173470	.	.	-3.70797	4.57626	0.0282941	0.207601	5.26828	3.47547	5.26828	3.47547	3057	828	6.12532	1.37641	7.6926	1.38235
3698	NM_002216	ITIH2	inter-alpha-trypsin inhibitor heavy chain 2	protein_coding	NP_002207.2	6167	146640	.	.	7.93054	4.47138	0.000895335	0.0197233	2.57558	5.33467	2.57558	5.33467	404	3219	1.52732	10.1056	1.91811	10.1492
3699	NM_002217,XM_005265105,XM_024453512	ITIH3	inter-alpha-trypsin inhibitor heavy chain 3	protein_coding	NP_002208.3;XP_005265162.1;XP_024309280.1	6168	146650	.	.	5.36001	-1.39779	0.0177819	0.154293	0.151235	0.677229	0.151235	0.677229	9	49	0.032755	0.156788	0.041136	0.157464
3700	NM_001166449,NM_002218	ITIH4	inter-alpha-trypsin inhibitor heavy chain 4	protein_coding	NP_001159921.1;NP_002209.2	6169	600564	.	.	-7.08765	0.158983	0.00286894	0.0445106	1.54383	0.343656	1.54383	0.343656	156	22	0.564467	0.063511	0.708897	0.063785
3706	NM_002220,XM_011521522	ITPKA	inositol-trisphosphate 3-kinase A	protein_coding	NP_002211.1;XP_011519824.1	6178	147521	.	.	-4.11166	0.927084	0.0221674	0.177199	2.00751	0.793729	2.00751	0.793729	246	60	1.60357	0.323382	2.01387	0.324777
3707	NM_002221,XM_005273120,XM_017001211	ITPKB	inositol-trisphosphate 3-kinase B	protein_coding	NP_002212.3;XP_005273177.1;XP_016856700.1	6179	147522	.	.	-4.15744	1.73853	0.0197037	0.164236	2.66489	1.19138	2.66489	1.19138	435	105	0.75804	0.161132	0.951999	0.161828
3710	NM_002224,XM_011514577,XM_017010832	ITPR3	inositol 1,4,5-trisphosphate receptor type 3	protein_coding	NP_002215.2;XP_011512879.1;XP_016866321.1	6182	147267	.	.	-6.71114	2.36918	0.00227505	0.0375424	3.315	1.22195	3.315	1.22195	729	109	0.955067	0.117811	1.19944	0.11832
3718	NM_000215,XM_011527990,XM_011527991	JAK3	Janus kinase 3	protein_coding	NP_000206.2;XP_011526292.1;XP_011526293.1	6193	600173	.	.	-3.90537	0.258128	0.0303754	0.218334	1.51932	0.562481	1.51932	0.562481	152	39	0.355916	0.071046	0.446984	0.071353
3720	NM_001267040,NM_004973,XM_011514579,XM_017010833,XM_017010834,XM_017010835,XM_024446424,XM_024446425	JARID2	jumonji and AT-rich interaction domain containing 2	protein_coding	NP_001253969.1;NP_004964.2;XP_011512881.1;XP_016866322.1;XP_016866323.1;XP_016866324.1;XP_024302192.1;XP_024302193.1	6196	601594	.	.	-3.41514	5.04116	0.0389645	0.253684	5.69768	3.99125	5.69768	3.99125	4145	1219	8.39782	2.07771	10.5466	2.08668
3734	gene-ANOS2P	ANOS2P	anosmin 2, pseudogene	pseudogene	.	6214	.	.	.	-16.2961	2.26111	2.69272e-05	0.00176084	3.32033	0.632419	3.32033	0.632419	732	45	1.47088	0.074786	1.84723	0.075109
3739	NM_002233	KCNA4	potassium voltage-gated channel subfamily A member 4	protein_coding	NP_002224.1	6222	176266	.	.	7.5959	2.97108	0.00117109	0.0237476	1.49438	3.889	1.49438	3.889	148	1130	0.417952	2.66263	0.524893	2.67412
3741	NM_002234	KCNA5	potassium voltage-gated channel subfamily A member 5	protein_coding	NP_002225.2	6224	176267	.	.	4.43672	4.5665	0.0135046	0.12883	3.27895	5.30865	3.27895	5.30865	709	3160	2.89985	10.7263	3.64183	10.7726
3743	NM_031886	KCNA7	potassium voltage-gated channel subfamily A member 7	protein_coding	NP_114092.2	6226	176268	.	.	-56.2832	0.159529	8.04256e-07	0.000135961	1.65489	0.0519671	1.65489	0.0519671	175	3	0.476065	0.006757	0.597875	0.006786
3748	NM_001372305,NM_004977,NR_110912	KCNC3	potassium voltage-gated channel subfamily C member 3	protein_coding	NP_001359234.1;NP_004968.2	6235	176264	.	.	-11.4171	0.701402	0.000269981	0.00844623	1.98083	0.329689	1.98083	0.329689	240	21	0.423397	0.030024	0.531732	0.030154
3749	NM_001039574,NM_001377330,NM_001377331,NM_004978,NR_036437,XM_006710625,XM_011541401,XM_011541403,XM_011541404,XM_024446790	KCNC4	potassium voltage-gated channel subfamily C member 4	protein_coding	NP_001034663.1;NP_001364259.1;NP_001364260.1;NP_004969.2;XP_006710688.1;XP_011539703.1;XP_011539705.1;XP_011539706.1;XP_024302558.1	6236	176265	.	.	-4.21357	1.36528	0.0192281	0.161273	2.35785	0.98409	2.35785	0.98409	336	80	0.960003	0.161823	1.20564	0.162522
3756	NM_002238,NM_172362,XM_017001246	KCNH1	potassium voltage-gated channel subfamily H member 1	protein_coding	NP_002229.1;NP_758872.1;XP_016856735.1	6250	603305	.	.	-5.80478	1.01757	0.00524557	0.0673048	2.14203	0.666156	2.14203	0.666156	278	48	0.41337	0.057295	0.519139	0.057542
3758	NM_000220,NM_153764,NM_153765,NM_153766,NM_153767	KCNJ1	potassium inwardly rectifying channel subfamily J member 1	protein_coding	NP_000211.1;NP_722448.1;NP_722449.3;NP_722450.1;NP_722451.1	6255	600359	.	.	-7.86347	-1.73477	0.00731957	0.0847955	0.576473	0.0856002	0.576473	0.0856002	40	5	0.175913	0.014789	0.220924	0.014853
3760	NM_001260508,NM_001260509,NM_001260510,NM_002239	KCNJ3	potassium inwardly rectifying channel subfamily J member 3	protein_coding	NP_001247437.1;NP_001247438.1;NP_001247439.1;NP_002230.1	6264	601534	.	.	3.32159	3.93644	0.0437101	0.273227	3.01315	4.61459	3.01315	4.61459	576	1922	1.52775	4.16769	1.91866	4.18568
3769	NM_001172416,NM_001172417,NM_002242	KCNJ13	potassium inwardly rectifying channel subfamily J member 13	protein_coding	NP_001165887.1;NP_001165888.1;NP_002233.2	6259	603208	.	.	-104.48	1.7343	5.76908e-09	2.99232e-06	2.91556	0.0856002	2.91556	0.0856002	533	5	1.79595	0.013509	2.25548	0.013567
3770	NM_013348	KCNJ14	potassium inwardly rectifying channel subfamily J member 14	protein_coding	NP_037480.1	6260	603953	.	.	-3.72825	-0.594556	0.0435041	0.272611	1.00501	0.343656	1.00501	0.343656	82	22	0.252992	0.054732	0.317725	0.054968
3773	NM_001270422,NM_001291622,NM_001291623,NM_001291624,NM_001291625,NM_018658,NM_170741,NM_170742,XM_005257337,XM_006721885,XM_006721886,XM_006721887,XM_011524781,XM_017024609,XM_017024610	KCNJ16	potassium inwardly rectifying channel subfamily J member 16	protein_coding	NP_001257351.1;NP_001278551.2;NP_001278552.2;NP_001278553.1;NP_001278554.1;NP_061128.3;NP_733937.3;NP_733938.3;XP_005257394.1;XP_006721948.1;XP_006721949.1;XP_006721950.1;XP_011523083.1;XP_016880098.1;XP_016880099.1	6262	605722	.	.	-11.4462	3.1715	0.000147671	0.00574374	4.13166	1.28845	4.13166	1.28845	1346	118	3.91354	0.289512	4.91489	0.290761
3780	NM_002248,XM_005259905,XM_005259906,XM_005259907,XM_011528004,XM_011528005,XR_001753682,XR_244072	KCNN1	potassium calcium-activated channel subfamily N member 1	protein_coding	NP_002239.2;XP_005259962.1;XP_005259963.1;XP_005259964.1;XP_011526306.1;XP_011526307.1	6290	602982	.	.	-18.1822	1.73139	1.83226e-05	0.0013489	2.85808	0.424732	2.85808	0.424732	509	28	2.36868	0.101754	2.97476	0.102193
3781	NM_001278204,NM_001372233,NM_021614,NM_170775,NR_103458,XM_011543389,XM_017009457	KCNN2	potassium calcium-activated channel subfamily N member 2	protein_coding	NP_001265133.1;NP_001359162.1;NP_067627.3;NP_740721.1;XP_011541691.1;XP_016864946.1	6291	605879	.	.	-4.57604	5.24398	0.0116843	0.116466	5.98097	3.8662	5.98097	3.8662	5062	1111	17.3973	3.17162	21.8488	3.18531
3785	NM_001382235,NM_004518,NM_172106,NM_172107,NM_172108,NM_172109,XM_011528811,XM_017027841,XM_017027842,XM_017027843,XM_017027844,XM_017027845	KCNQ2	potassium voltage-gated channel subfamily Q member 2	protein_coding	NP_001369164.1;NP_004509.2;NP_742104.1;NP_742105.1;NP_742106.1;NP_742107.1;XP_011527113.1;XP_016883330.1;XP_016883331.1;XP_016883332.1;XP_016883333.1;XP_016883334.1	6296	602235	.	.	-9.03953	-0.939688	0.00214056	0.036053	0.923292	0.134624	0.923292	0.134624	73	8	0.518277	0.051046	0.650888	0.051266
3790	NM_001282428,NM_002252,XM_011532825	KCNS3	potassium voltage-gated channel modifier subfamily S member 3	protein_coding	NP_001269357.1;NP_002243.3;XP_011531127.1	6302	603888	.	.	-3.57575	0.593295	0.0399587	0.258486	1.73158	0.720688	1.73158	0.720688	189	53	0.938877	0.191883	1.17911	0.192712
3791	NM_002253	KDR	kinase insert domain receptor	protein_coding	NP_002244.1	6307	191306	.	.	-19.2323	7.039	7.0716e-06	0.000692653	7.97138	3.80695	7.97138	3.80695	20356	1063	41.5425	1.79909	52.172	1.80686
3795	NM_000221,NM_006488,XM_005264294,XM_005264296,XM_005264298,XM_006712008,XM_006712009,XM_006712010,XM_006712011,XM_006712012,XM_006712013,XM_006712014,XM_017004060,XM_017004061	KHK	ketohexokinase	protein_coding	NP_000212.1;NP_006479.1;XP_005264351.1;XP_005264353.1;XP_005264355.1;XP_006712071.1;XP_006712072.1;XP_006712073.1;XP_006712074.1;XP_006712075.1;XP_006712076.1;XP_006712077.1;XP_016859549.1;XP_016859550.1	6315	614058	.	.	7.58661	1.854	0.00132792	0.0258803	0.87581	2.8768	0.87581	2.8768	68	519	0.33184	2.16422	0.416745	2.17356
3800	NM_004522,NR_111932,XM_011511157,XM_017004062	KIF5C	kinesin family member 5C	protein_coding	NP_004513.1;XP_011509459.1;XP_016859551.1	6325	604593	.	.	-4.35757	3.87764	0.0147075	0.136414	4.63647	2.69536	4.63647	2.69536	1944	448	3.32727	0.635623	4.17861	0.638366
3814	NM_002256	KISS1	KiSS-1 metastasis suppressor	protein_coding	NP_002247.3	6341	603286	.	.	27.7596	-0.798146	4.00289e-05	0.00232453	0.0521932	1.0452	0.0521932	1.0452	3	87	0.038463	1.19639	0.048304	1.20155
3818	NM_000892,NM_001318394,NM_001318396,XM_011531930,XM_017008181,XM_017008182,XM_017008183,XM_017008184	KLKB1	kallikrein B1	protein_coding	NP_000883.2;NP_001305323.1;NP_001305325.1;XP_011530232.1;XP_016863670.1;XP_016863671.1;XP_016863672.1;XP_016863673.1	6371	229000	.	.	-4.07402	-1.44276	0.0448499	0.277314	0.634685	0.182036	0.634685	0.182036	45	11	0.181819	0.046482	0.228341	0.046682
3824	NM_001114396,NM_001351060,NM_001351062,NM_001351063,NM_002262,NM_007334,NR_147038,NR_147039,NR_147040,XM_006719067,XM_011520650,XM_011520651,XM_017019285,XM_017019286,XM_017019287,XM_017019288,XM_017019289,XM_024448974,XR_001748696,XR_001748697	KLRD1	killer cell lectin like receptor D1	protein_coding	NP_001107868.2;NP_001337989.1;NP_001337991.1;NP_001337992.1;NP_002253.2;NP_031360.1;XP_006719130.1;XP_011518952.1;XP_011518953.1;XP_016874774.1;XP_016874775.1;XP_016874776.1;XP_016874777.1;XP_016874778.1;XP_024304742.1	6378	602894	.	.	-8.81736	1.1313	0.000771888	0.0177045	2.29065	0.526198	2.29065	0.526198	317	36	0.442593	0.067336	0.555839	0.067627
3827	NM_000893,NM_001102416,NM_001166451	KNG1	kininogen 1	protein_coding	NP_000884.1;NP_001095886.1;NP_001159923.1	6383	612358	.	.	-7.82491	1.35885	0.00127924	0.025255	2.4612	0.654998	2.4612	0.654998	367	47	1.30817	0.114234	1.64289	0.114727
3832	NM_004523	KIF11	kinesin family member 11	protein_coding	NP_004514.2	6388	148760	.	.	8.91497	5.84548	0.000477885	0.0128115	3.65447	6.70538	3.65447	6.70538	944	8454	2.23868	16.6496	2.81149	16.7214
3833	NM_002263,XM_011514585,XM_011514587,XM_017010836,XM_017010837	KIFC1	kinesin family member C1	protein_coding	NP_002254.2;XP_011512887.1;XP_011512889.1;XP_016866325.1;XP_016866326.1	6389	603763	.	.	9.92243	4.33756	0.000287505	0.0088668	2.23152	5.2361	2.23152	5.2361	301	3001	1.45909	13.5255	1.83243	13.5839
3838	NM_001320611,NM_002266	KPNA2	karyopherin subunit alpha 2	protein_coding	NP_001307540.1;NP_002257.1	6395	600685	.	.	6.64747	7.7082	0.00206838	0.03528	5.79916	8.50982	5.79916	8.50982	4453	29733	26.7197	148.234	33.5564	148.874
3851	NM_002272	KRT4	keratin 4	protein_coding	NP_002263.3	6441	123940	.	.	12.4541	-0.708748	0.00051512	0.0135322	0.118971	1.06219	0.118971	1.06219	7	89	0.036664	0.409376	0.046045	0.411142
3866	NM_002275,XM_011524784,XM_017024614	KRT15	keratin 15	protein_coding	NP_002266.3;XP_011523086.1;XP_016880103.1	6421	148030	.	.	-5.63045	-2.39569	0.0360131	0.240741	0.358891	0.0688816	0.358891	0.0688816	23	4	0.092641	0.011917	0.116345	0.011968
3880	NM_002276	KRT19	keratin 19	protein_coding	NP_002267.2	6436	148020	.	.	-8.18665	7.92427	0.000733511	0.0170235	8.7612	5.75159	8.7612	5.75159	35252	4325	301.9	30.739	379.146	30.8716
3914	NM_000228,NM_001017402,NM_001127641,XM_005273124,XM_017001272	LAMB3	laminin subunit beta 3	protein_coding	NP_000219.2;NP_001017402.1;NP_001121113.1;XP_005273181.1;XP_016856761.1	6490	150310	.	.	-7.20036	0.662546	0.00225565	0.0373303	1.90243	0.463623	1.90243	0.463623	223	31	0.629319	0.069696	0.790341	0.069997
3925	NM_001145454,NM_005563,NM_203399,NM_203401	STMN1	stathmin 1	protein_coding	NP_001138926.1;NP_005554.1;NP_981944.1;NP_981946.1	6510	151442	.	.	3.50179	8.69389	0.0350865	0.237398	7.53112	9.33364	7.53112	9.33364	14981	52693	122.936	358.734	154.391	360.282
3930	NM_002296,NM_194442,XM_005273125,XM_011544185,XR_001737168	LBR	lamin B receptor	protein_coding	NP_002287.2;NP_919424.1;XP_005273182.1;XP_011542487.1	6518	600024	.	.	3.93481	6.09044	0.0220448	0.176467	4.83821	6.77645	4.83821	6.77645	2248	8885	7.14989	23.4582	8.97932	23.5594
3936	NM_002298,XM_005266374	LCP1	lymphocyte cytosolic protein 1	protein_coding	NP_002289.2;XP_005266431.1	6528	153430	.	.	-15.1646	4.35679	2.97422e-05	0.00188027	5.3001	1.81997	5.3001	1.81997	3127	207	10.2041	0.554437	12.815	0.55683
3939	NM_001135239,NM_001165414,NM_001165415,NM_001165416,NM_005566,NR_028500	LDHA	lactate dehydrogenase A	protein_coding	NP_001128711.1;NP_001158886.1;NP_001158887.1;NP_001158888.1;NP_005557.1	6535	150000	.	.	-5.62352	10.195	0.00457386	0.0606887	10.9596	8.47147	10.9596	8.47147	162089	28951	869.779	129.358	1092.33	129.916
3949	NM_000527,NM_001195798,NM_001195799,NM_001195800,NM_001195803,XM_011528010,XR_001753685,XR_001753686	LDLR	low density lipoprotein receptor	protein_coding	NP_000518.1;NP_001182727.1;NP_001182728.1;NP_001182729.1;NP_001182732.1;XP_011526312.1	6547	606945	.	.	4.04536	6.01038	0.0196638	0.164023	4.73022	6.70505	4.73022	6.70505	2080	8452	4.78364	16.1424	6.00763	16.2121
3956	NM_002305	LGALS1	galectin 1	protein_coding	NP_002296.1	6561	150570	.	.	5.67601	2.03087	0.00497389	0.06457	1.14777	2.98324	1.14777	2.98324	99	565	2.22334	10.5613	2.79222	10.6068
3977	NM_001127671,NM_001364297,NM_001364298,NM_002310,XM_011514042,XM_017009462,XM_017009463	LIFR	LIF receptor subunit alpha	protein_coding	NP_001121143.1;NP_001351226.1;NP_001351227.1;NP_002301.1;XP_011512344.1;XP_016864951.1;XP_016864952.1	6597	151443	.	.	-3.87637	8.0399	0.0233629	0.182286	8.71211	6.76725	8.71211	6.76725	34070	8828	39.2411	8.26169	49.2816	8.29734
4000	NM_001257374,NM_001282624,NM_001282625,NM_001282626,NM_005572,NM_170707,NM_170708,XM_011509533,XM_011509534,XR_921781	LMNA	lamin A/C	protein_coding	NP_001244303.1;NP_001269553.1;NP_001269554.1;NP_001269555.1;NP_005563.1;NP_733821.1;NP_733822.1;XP_011507835.1;XP_011507836.1	6636	150330	.	.	3.941	6.90777	0.02186	0.175662	5.63203	7.58875	5.63203	7.58875	3957	15664	18.4551	65.6129	23.1771	65.896
4001	NM_001198557,NM_005573,NR_134488	LMNB1	lamin B1	protein_coding	NP_001185486.1;NP_005564.1	6637	150340	.	.	3.67976	6.09013	0.0289309	0.210652	4.91186	6.7562	4.91186	6.7562	2370	8760	9.62938	28.3199	12.0932	28.4421
4004	NM_001270428,NM_002315,NR_073006,XM_006718228,XM_011520098,XM_011520099,XM_011520100	LMO1	LIM domain only 1	protein_coding	NP_001257357.1;NP_002306.1;XP_006718291.1;XP_011518400.1;XP_011518401.1;XP_011518402.1	6641	186921	.	.	-11.3352	-1.04527	0.00106845	0.0223913	0.885432	0.102127	0.885432	0.102127	69	6	0.675914	0.039817	0.848859	0.039989
4005	NM_001142315,NM_001142316,NM_005574,XM_005252921,XM_017017727,XM_017017728,XM_017017729,XM_017017730,XM_017017731,XM_017017732,XM_017017733	LMO2	LIM domain only 2	protein_coding	NP_001135787.1;NP_001135788.1;NP_005565.2;XP_005252978.1;XP_016873216.1;XP_016873217.1;XP_016873218.1;XP_016873219.1;XP_016873220.1;XP_016873221.1;XP_016873222.1	6642	180385	.	.	-5.02776	1.72537	0.00891774	0.0968334	2.6953	1.06219	2.6953	1.06219	446	89	2.51146	0.500988	3.15406	0.50315
4015	NM_001178102,NM_001317073,NM_002317	LOX	lysyl oxidase	protein_coding	NP_001171573.1;NP_001304002.1;NP_002308.2	6664	153455	.	.	-6.97467	4.10334	0.00170021	0.0307222	4.95534	2.40694	4.95534	2.40694	2445	352	6.15245	0.724104	7.72667	0.727229
4023	NM_000237	LPL	lipoprotein lipase	protein_coding	NP_000228.1	6677	609708	.	.	4.9237	3.54882	0.00877765	0.0959978	2.30506	4.35153	2.30506	4.35153	321	1588	1.0696	4.40067	1.34328	4.41966
4035	NM_002332,XM_017019303	LRP1	LDL receptor related protein 1	protein_coding	NP_002323.2;XP_016874792.1	6692	107770	.	.	-7.1834	6.6151	0.00141847	0.0272265	7.43508	4.64099	7.43508	4.64099	14011	1959	11.1731	1.28401	14.0319	1.28955
4036	NM_004525,XM_011511183,XM_011511184	LRP2	LDL receptor related protein 2	protein_coding	NP_004516.2;XP_011509485.1;XP_011509486.1	6694	600073	.	.	-4.66766	5.20109	0.0107198	0.109552	5.94375	3.80442	5.94375	3.80442	4931	1061	3.74852	0.669119	4.70765	0.672007
4045	NM_001318915,NM_002338,XM_011512840,XM_017006383,XM_017006384,XM_024453520,XM_024453521,XM_024453522	LSAMP	limbic system associated membrane protein	protein_coding	NP_001305844.1;NP_002329.2;XP_011511142.1;XP_016861872.1;XP_016861873.1;XP_024309288.1;XP_024309289.1;XP_024309290.1	6705	603241	.	.	-8.56534	3.90677	0.000613323	0.0150426	4.79802	2.04608	4.79802	2.04608	2184	256	3.00875	0.267648	3.7786	0.268802
4053	NM_000428,XM_011536765	LTBP2	latent transforming growth factor beta binding protein 2	protein_coding	NP_000419.1;XP_011535067.1	6715	602091	.	.	-31.4427	3.31662	5.96888e-07	0.000108112	4.34108	0.688217	4.34108	0.688217	1569	50	2.20847	0.057498	2.77355	0.057746
4055	NM_001270987,NM_002342,XM_005253688,XM_006718983	LTBR	lymphotoxin beta receptor	protein_coding	NP_001257916.1;NP_002333.1;XP_005253745.1;XP_006719046.1	6718	600979	.	.	-9.1299	-0.490916	0.00144574	0.0275266	1.16368	0.182036	1.16368	0.182036	101	11	0.550138	0.049183	0.690901	0.049395
4061	NM_001127213,NM_002346	LY6E	lymphocyte antigen 6 family member E	protein_coding	NP_001120685.1;NP_002337.1	6727	601384	.	.	-3.89323	5.41248	0.023088	0.180894	6.103	4.20143	6.103	4.20143	5516	1423	57.8356	12.2993	72.6339	12.3524
4065	NM_002349	LY75	lymphocyte antigen 75	protein_coding	NP_002340.2	6729	604524	.	.	-11.2987	1.24037	0.000230008	0.00758561	2.40545	0.463623	2.40545	0.463623	350	31	0.599904	0.044045	0.753401	0.044235
4072	NM_002354	EPCAM	epithelial cell adhesion molecule	protein_coding	NP_002345.2	11529	185535	.	.	-3.95746	5.32622	0.0215977	0.174479	6.02271	4.10222	6.02271	4.10222	5213	1323	40.1141	8.44815	50.3781	8.48461
4085	NM_002358	MAD2L1	mitotic arrest deficient 2 like 1	protein_coding	NP_002349.1	6763	601467	.	.	7.85808	5.99857	0.000908937	0.0199682	3.94757	6.83787	3.94757	6.83787	1175	9275	2.67512	17.5291	3.35961	17.6047
4091	NM_005585,NR_027654,XM_011521561,XR_931827	SMAD6	SMAD family member 6	protein_coding	NP_005576.3;XP_011519863.1	6772	602931	.	.	-5.34794	6.27143	0.00579711	0.0718251	7.03473	4.66274	7.03473	4.66274	10596	1990	28.2266	4.18334	35.4489	4.20139
4092	NM_001190821,NM_001190822,NM_001190823,NM_005904	SMAD7	SMAD family member 7	protein_coding	NP_001177750.1;NP_001177751.1;NP_001177752.1;NP_005895.1	6773	602932	.	.	-4.45116	5.38703	0.0131581	0.1266	6.11481	4.03064	6.11481	4.03064	5562	1255	21.8022	4.07508	27.3807	4.09267
4093	NM_001127217,NM_001378621,NM_005905,XM_005266401,XM_005266403,XM_005266404,XM_006719827	SMAD9	SMAD family member 9	protein_coding	NP_001120689.1;NP_001365550.1;NP_005896.1;XP_005266458.1;XP_005266460.1;XP_005266461.1;XP_006719890.1	6774	603295	.	.	-12.243	5.88183	8.94481e-05	0.00399438	6.78116	3.30749	6.78116	3.30749	8875	728	19.4961	1.29904	24.4845	1.30464
4137	NM_001123066,NM_001123067,NM_001203251,NM_001203252,NM_001377265,NM_001377266,NM_001377267,NM_001377268,NM_005910,NM_016834,NM_016835,NM_016841,NR_165166,XM_005257362,XM_005257365,XM_005257366,XM_005257367,XM_005257368,XM_005257369,XM_005257370,XM_005257371	MAPT	microtubule associated protein tau	protein_coding	NP_001116538.2;NP_001116539.1;NP_001190180.1;NP_001190181.1;NP_001364194.1;NP_001364195.1;NP_001364196.1;NP_001364197.1;NP_005901.2;NP_058518.1;NP_058519.3;NP_058525.1;XP_005257419.1;XP_005257422.1;XP_005257423.1;XP_005257424.1;XP_005257425.1;XP_005257426.1;XP_005257427.1;XP_005257428.1	6893	157140	.	.	-23.6264	0.317001	1.47492e-05	0.00115672	1.74221	0.134624	1.74221	0.134624	191	8	0.420362	0.010735	0.527918	0.010781
4143	NM_000429	MAT1A	methionine adenosyltransferase 1A	protein_coding	NP_000420.1	6903	610550	.	.	-4.55922	-0.0823714	0.0183073	0.155942	1.32794	0.411532	1.32794	0.411532	123	27	0.430182	0.077668	0.540252	0.078003
4145	NM_002378,NM_139354,NM_139355,XM_011528018	MATK	megakaryocyte-associated tyrosine kinase	protein_coding	NP_002369.2;NP_647611.1;NP_647612.1;XP_011526320.1	6906	600038	.	.	-11.3511	-0.490834	0.00061713	0.0150727	1.17941	0.150602	1.17941	0.150602	103	9	0.534146	0.035297	0.670817	0.03545
4148	NM_002381	MATN3	matrilin 3	protein_coding	NP_002372.1	6909	602109	.	.	5.17963	2.81711	0.00709844	0.0830705	1.71008	3.67508	1.71008	3.67508	185	963	0.857773	3.7196	1.07725	3.73565
4153	NM_000242,NM_001378373,NM_001378374	MBL2	mannose binding lectin 2	protein_coding	NP_000233.1;NP_001365302.1;NP_001365303.1	6922	154545	.	.	4.59625	-1.57048	0.0322247	0.226216	0.151235	0.597874	0.151235	0.597874	9	42	0.029202	0.114966	0.036674	0.115462
4160	NM_005912	MC4R	melanocortin 4 receptor	protein_coding	NP_005903.2	6932	155541	.	.	-4.25862	0.392363	0.0213544	0.173188	1.62648	0.574375	1.62648	0.574375	170	40	1.17781	0.22639	1.47918	0.227367
4171	NM_004526,NR_073375,XM_024453531	MCM2	minichromosome maintenance complex component 2	protein_coding	NP_004517.2;XP_024309299.1	6944	116945	.	.	4.852	5.95608	0.00900048	0.0973502	4.47298	6.69912	4.47298	6.69912	1727	8417	5.97991	24.2066	7.50998	24.3111
4172	NM_001270472,NM_001366369,NM_001366370,NM_001366371,NM_001366372,NM_001366373,NM_001366374,NM_001366375,NM_002388,NR_158963,NR_158964,NR_158965,NR_158966	MCM3	minichromosome maintenance complex component 3	protein_coding	NP_001257401.2;NP_001353298.1;NP_001353299.1;NP_001353300.1;NP_001353301.1;NP_001353302.1;NP_001353303.1;NP_001353304.1;NP_002379.4	6945	602693	.	.	4.21842	7.15658	0.0164514	0.147121	5.79884	7.85566	5.79884	7.85566	4452	18864	17.3207	60.6159	21.7525	60.8775
4173	NM_005914,NM_182746	MCM4	minichromosome maintenance complex component 4	protein_coding	NP_005905.2;NP_877423.1	6947	602638	.	.	4.09079	7.14368	0.0187192	0.158114	5.82126	7.83426	5.82126	7.83426	4523	18585	13.2367	45.1333	16.6236	45.328
4174	NM_006739,XM_006724242	MCM5	minichromosome maintenance complex component 5	protein_coding	NP_006730.2;XP_006724305.1	6948	602696	.	.	8.68651	5.67413	0.000551139	0.0141688	3.5281	6.53192	3.5281	6.53192	858	7487	2.96141	21.4123	3.71914	21.5047
4175	NM_005915	MCM6	minichromosome maintenance complex component 6	protein_coding	NP_005906.2	6949	601806	.	.	4.65868	5.79569	0.0107742	0.109919	4.36621	6.53021	4.36621	6.53021	1598	7478	5.06591	19.6831	6.36212	19.7681
4176	NM_001278595,NM_005916,NM_182776,XM_005250348,XM_017012217	MCM7	minichromosome maintenance complex component 7	protein_coding	NP_001265524.1;NP_005907.3;NP_877577.1;XP_005250405.1;XP_016867706.1	6950	600592	.	.	8.21639	6.7632	0.000722376	0.0168569	4.61855	7.60461	4.61855	7.60461	1919	15838	8.72701	62.3221	10.96	62.5911
4207	NM_005919,NR_027307,NR_027308	BORCS8-MEF2B	BORCS8-MEF2B readthrough	protein_coding	NP_005910.1	39979	.	.	.	-5.71932	-0.634929	0.00951695	0.101304	1.03989	0.242922	1.03989	0.242922	86	15	0.568735	0.077539	0.714256	0.077873
4217	NM_005923,XM_011535839,XM_017010870,XM_017010871,XM_017010872,XM_017010873,XM_017010874,XM_017010875,XM_017010876,XM_017010877	MAP3K5	mitogen-activated protein kinase kinase kinase 5	protein_coding	NP_005914.1;XP_011534141.2;XP_016866359.1;XP_016866360.1;XP_016866361.1;XP_016866362.1;XP_016866363.1;XP_016866364.1;XP_016866365.1;XP_016866366.1	6857	602448	.	.	3.44695	1.65046	0.0405882	0.261372	1.26298	2.5433	1.26298	2.5433	114	395	0.24343	0.757728	0.305715	0.760996
4234	NM_005371,NM_023033,XM_005268873,XM_017019305	METTL1	methyltransferase like 1	protein_coding	NP_005362.3;NP_075422.3;XP_005268930.1;XP_016874794.2	7030	604466	.	.	4.11193	2.17491	0.0196327	0.16383	1.46259	3.0401	1.46259	3.0401	143	591	1.24767	4.27401	1.56691	4.29245
4237	NM_001135247,NM_001135248,NM_002403,NM_017459	MFAP2	microfibril associated protein 2	protein_coding	NP_001128719.1;NP_001128720.1;NP_002394.1;NP_059453.1	7033	156790	.	.	-6.32266	3.44106	0.00277109	0.0433751	4.3012	1.98501	4.3012	1.98501	1524	242	17.0383	2.23396	21.3978	2.24361
4241	NM_005929,NM_033316,XM_006713643,XM_011512850,XM_011512851	MELTF	melanotransferrin	protein_coding	NP_005920.2;NP_201573.1;XP_006713706.2;XP_011511152.1;XP_011511153.1	7037	155750	.	.	-4.05454	1.97074	0.021485	0.173815	2.85808	1.34509	2.85808	1.34509	509	126	2.17832	0.590901	2.73569	0.593451
4254	NM_000899,NM_003994	KITLG	KIT ligand	protein_coding	NP_000890.1;NP_003985.2	6343	184745	.	.	9.33614	5.63769	0.000380319	0.0107822	3.40973	6.50615	3.40973	6.50615	784	7353	1.71729	13.3779	2.15669	13.4356
4257	NM_001260511,NM_001260512,NM_001267598,NM_020300,NM_145764,NM_145791,NM_145792,NR_048545,NR_048547,XM_006719079,XM_011520673,XM_011520674	MGST1	microsomal glutathione S-transferase 1	protein_coding	NP_001247440.1;NP_001247441.1;NP_001254527.1;NP_064696.1;NP_665707.1;NP_665734.1;NP_665735.1;XP_006719142.1;XP_011518975.1;XP_011518976.1	7061	138330	.	.	5.18665	6.0059	0.00667206	0.0792658	4.44397	6.76433	4.44397	6.76433	1691	8810	21.4439	94.0871	26.9307	94.4931
4277	NM_001289160,NM_001289161,NM_005931	MICB	MHC class I polypeptide-related sequence B	protein_coding	NP_001276089.1;NP_001276090.1;NP_005922.2	7091	602436	.	MICB	5.10818	-0.433437	0.0128859	0.124506	0.302547	1.13628	0.302547	1.13628	19	98	0.09113	0.400552	0.114447	0.402281
4299	NM_001166693,NM_001313959,NM_001313960,NM_005935,XM_005263007,XM_005263009,XM_005263011,XM_005263013,XM_011531973,XM_017008215,XM_017008216	AFF1	AF4/FMR2 family member 1	protein_coding	NP_001160165.1;NP_001300888.1;NP_001300889.1;NP_005926.1;XP_005263064.1;XP_005263066.1;XP_005263068.1;XP_005263070.1;XP_011530275.1;XP_016863704.1;XP_016863705.1	7135	159557	.	.	-5.27111	6.76175	0.00618342	0.0750627	7.51871	5.15377	7.51871	5.15377	14852	2830	18.8354	3.0383	23.6548	3.05141
4306	NM_000901,NM_001166104,NM_001354819,NR_148974,XM_011531975,XM_011531978	NR3C2	nuclear receptor subfamily 3 group C member 2	protein_coding	NP_000892.2;NP_001159576.1;NP_001341748.1;XP_011530277.1;XP_011530280.1	7979	600983	.	.	-4.95046	2.28244	0.00913991	0.0982993	3.17882	1.39289	3.17882	1.39289	656	133	1.35363	0.223174	1.69998	0.224137
4311	NM_000902,NM_001354642,NM_001354643,NM_001354644,NM_007287,NM_007288,NM_007289,XM_006713647,XM_011512856,XM_011512857	MME	membrane metalloendopeptidase	protein_coding	NP_000893.2;NP_001341571.1;NP_001341572.1;NP_001341573.1;NP_009218.2;NP_009219.2;NP_009220.2;XP_006713710.1;XP_011511158.1;XP_011511159.1	7154	120520	.	.	3.7987	2.79722	0.0268145	0.200511	1.95821	3.58094	1.95821	3.58094	235	897	0.497911	1.55314	0.625311	1.55984
4319	NM_002425	MMP10	matrix metallopeptidase 10	protein_coding	NP_002416.1	7156	185260	.	.	12.4508	-0.0860531	0.000293515	0.00900351	0.182794	1.43263	0.182794	1.43263	11	139	0.07183	0.77963	0.09021	0.782994
4330	NM_002430	MN1	MN1 proto-oncogene, transcriptional regulator	protein_coding	NP_002421.3	7180	156100	.	.	-4.99228	1.63421	0.00927201	0.0993921	2.6166	1.01932	2.6166	1.01932	418	84	0.635776	0.105476	0.798451	0.105931
4340	NM_001008228,NM_001008229,NM_001170418,NM_001363610,NM_002433,NM_206809,NM_206810,NM_206811,NM_206812,NM_206814	MOG	myelin oligodendrocyte glycoprotein	protein_coding	NP_001008229.1;NP_001008230.1;NP_001163889.1;NP_001350539.1;NP_002424.3;NP_996532.2;NP_996533.2;NP_996534.2;NP_996535.2;NP_996537.3	7197	159465	.	.	19.6788	0.388346	2.84285e-05	0.00182759	0.167101	1.78457	0.167101	1.78457	10	200	0.043513	0.850159	0.054647	0.853827
4438	NM_002440	MSH4	mutS homolog 4	protein_coding	NP_002431.2	7327	602105	.	.	-12.7148	0.458889	0.000192389	0.00681787	1.80946	0.257751	1.80946	0.257751	204	16	0.739586	0.045635	0.928822	0.045832
4478	NM_002444,XM_005262269,XM_011530959,XM_017029545,XM_017029546	MSN	moesin	protein_coding	NP_002435.1;XP_005262326.1;XP_011529261.1;XP_016885034.1;XP_016885035.1	7373	309845	.	.	3.26783	6.83739	0.0458828	0.281365	5.77024	7.46014	5.77024	7.46014	4363	14321	13.1061	35.7067	16.4596	35.8608
4485	NM_020998,NR_146060,XM_006713166,XM_011533732,XM_011533738,XM_017006460,XM_017006461,XM_017006462,XM_017006463,XM_017006464,XM_017006465,XM_017006466,XM_017006467,XM_017006468,XR_001740149,XR_001740150,XR_001740151,XR_001740152,XR_001740153,XR_002959536,XR_427273,XR_940427	MST1	macrophage stimulating 1	protein_coding	NP_066278.3;XP_006713229.1;XP_011532034.1;XP_011532040.1;XP_016861949.1;XP_016861950.1;XP_016861951.1;XP_016861952.1;XP_016861953.1;XP_016861954.1;XP_016861955.1;XP_016861956.1;XP_016861957.1	7380	142408	.	.	-9.83843	4.32955	0.00029676	0.00905436	5.22725	2.23402	5.22725	2.23402	2969	303	15.5002	1.29346	19.4662	1.29904
4521	NM_001367553,NM_001367554,NM_001367555,NM_002452,NM_198948,NM_198949,NM_198950,NM_198952,NM_198953,NM_198954,NR_160264	NUDT1	nudix hydrolase 1	protein_coding	NP_001354482.1;NP_001354483.1;NP_001354484.1;NP_002443.3;NP_945186.1;NP_945187.1;NP_945188.1;NP_945190.1;NP_945191.1;NP_945192.1	8048	600312	.	.	3.53743	2.62197	0.03514	0.237619	1.88815	3.40062	1.88815	3.40062	220	782	3.83222	11.3437	4.81277	11.3927
4522	NM_001364837,NM_005956	MTHFD1	methylenetetrahydrofolate dehydrogenase, cyclohydrolase and formyltetrahydrofolate synthetase 1	protein_coding	NP_001351766.1;NP_005947.3	7432	172460	.	.	3.26706	5.33255	0.0461046	0.281365	4.31283	5.96963	4.31283	5.96963	1537	5044	5.81033	15.837	7.29702	15.9054
4547	NM_000253,NM_001300785	MTTP	microsomal triglyceride transfer protein	protein_coding	NP_000244.2;NP_001287714.1	7467	157147	.	.	-6.41379	4.82774	0.00251947	0.0403203	5.6466	3.11326	5.6466	3.11326	3998	626	11.7935	1.53374	14.8111	1.54035
4549	rna-RNR1	RNR1	s-rRNA	rRNA	.	7470	561000	.	.	-5.00313	2.28427	0.0087281	0.0956959	3.18273	1.38615	3.18273	1.38615	658	132	8.20985	1.36621	10.3105	1.3721
4550	rna-RNR2	RNR2	l-rRNA	rRNA	.	7471	561010	.	.	-3.49984	6.30477	0.0352591	0.238072	6.95344	5.17492	6.95344	5.17492	10011	2873	76.4356	18.2038	95.9931	18.2823
4569	rna-TRNM	TRNM	tRNA-Met	tRNA	.	7492	590065	.	.	-3.76209	-0.649012	0.0428514	0.26978	0.978282	0.329689	0.978282	0.329689	79	21	13.6869	2.90713	17.189	2.91967
4598	NM_000431,NM_001114185,NM_001301182,XM_017019313,XM_017019314,XM_024448982	MVK	mevalonate kinase	protein_coding	NP_000422.1;NP_001107657.1;NP_001288111.1;XP_016874802.1;XP_016874803.1;XP_024304750.1	7530	251170	.	.	3.38233	4.86095	0.040485	0.260881	3.8329	5.5179	3.8329	5.5179	1079	3666	4.91443	14.1084	6.17188	14.1693
4601	NM_001008541,NM_005962,NM_130439	MXI1	MAX interactor 1, dimerization protein	protein_coding	NP_001008541.1;NP_005953.4;NP_569157.2	7534	600020	.	.	-4.11645	5.82924	0.0182975	0.155942	6.53059	4.53694	6.53059	4.53694	7447	1817	25.7829	5.21173	32.3799	5.23423
4603	NM_001080416,NM_001144755,NM_001294282,XM_011517533,XM_011517535,XM_017013455,XM_017013456,XM_017013457,XM_017013458,XM_017013459	MYBL1	MYB proto-oncogene like 1	protein_coding	NP_001073885.1;NP_001138227.1;NP_001281211.1;XP_011515835.1;XP_011515837.1;XP_016868944.1;XP_016868945.1;XP_016868946.1;XP_016868947.1;XP_016868948.1	7547	159405	.	.	6.75254	2.88896	0.00208	0.0353574	1.53774	3.79302	1.53774	3.79302	155	1052	0.373527	2.06013	0.469101	2.06902
4605	NM_001278610,NM_002466	MYBL2	MYB proto-oncogene like 2	protein_coding	NP_001265539.1;NP_002457.1	7548	601415	.	.	7.9027	4.26429	0.00091836	0.0201056	2.40879	5.1323	2.40879	5.1323	351	2787	1.5587	10.3166	1.95752	10.3611
4613	NM_001293228,NM_001293231,NM_001293233,NM_005378	MYCN	MYCN proto-oncogene, bHLH transcription factor	protein_coding	NP_001280157.1;NP_001280160.1;NP_001280162.1;NP_005369.2	7559	164840	.	.	4.82653	4.80201	0.009323	0.0997513	3.40137	5.56001	3.40137	5.56001	779	3777	3.4407	14.2175	4.32107	14.2789
4621	NM_002470,XM_011523870,XM_011523871	MYH3	myosin heavy chain 3	protein_coding	NP_002461.2;XP_011522172.1;XP_011522173.1	7573	160720	.	.	7.28405	3.37227	0.00140385	0.027014	1.8044	4.2606	1.8044	4.2606	203	1486	0.394887	2.42726	0.495926	2.43774
4629	NM_001040113,NM_001040114,NM_002474,NM_022844,XM_011522502,XM_017023250	MYH11	myosin heavy chain 11	protein_coding	NP_001035202.1;NP_001035203.1;NP_002465.1;NP_074035.1;XP_011520804.1;XP_016878739.1	7569	160745	.	.	5.65297	3.12587	0.00472364	0.0620087	1.85425	3.98124	1.85425	3.98124	213	1210	0.364031	1.73114	0.457175	1.73861
4632	NM_079420,NM_079422	MYL1	myosin light chain 1	protein_coding	NP_524144.1;NP_524146.1	7582	160780	.	.	11.5172	-0.319308	0.000485712	0.012976	0.167101	1.28121	0.167101	1.28121	10	117	0.127777	1.09676	0.160472	1.10149
4633	NM_000432	MYL2	myosin light chain 2	protein_coding	NP_000423.2	7583	160781	.	.	11.9498	4.18915	0.000109078	0.00461852	1.93059	5.11358	1.93059	5.11358	229	2750	3.47801	34.6949	4.36793	34.8446
4638	NM_001321309,NM_053025,NM_053026,NM_053027,NM_053028,NM_053031,NM_053032,XM_011512860,XM_011512861,XM_017006469,XM_017006470,XM_017006471,XM_017006472,XM_017006473,XM_024453532,XM_024453533,XM_024453534,XM_024453535,XM_024453536,XM_024453537	MYLK	myosin light chain kinase	protein_coding	NP_001308238.1;NP_444253.3;NP_444254.3;NP_444255.3;NP_444256.3;NP_444259.1;NP_444260.1;XP_011511162.2;XP_011511163.2;XP_016861958.1;XP_016861959.1;XP_016861960.1;XP_016861961.1;XP_016861962.1;XP_024309300.1;XP_024309301.1;XP_024309302.1;XP_024309303.1;XP_024309304.1;XP_024309305.1	7590	600922	.	.	5.10367	5.31978	0.00720426	0.0838428	3.81539	6.08221	3.81539	6.08221	1065	5460	2.21314	11.9031	2.77941	11.9545
4642	NM_001303279,NM_001303280,NM_015194,XM_017024685,XM_024450770,XR_001752521,XR_934470	MYO1D	myosin ID	protein_coding	NP_001290208.1;NP_001290209.1;NP_056009.1;XP_016880174.1;XP_024306538.1	7598	606539	.	.	-4.93335	4.53628	0.00850492	0.0937575	5.30549	3.13952	5.30549	3.13952	3139	639	7.37418	1.30318	9.26099	1.3088
4645	NM_001080467	MYO5B	myosin VB	protein_coding	NP_001073936.1	7603	606540	.	.	-5.23681	4.03077	0.00654729	0.0781816	4.82827	2.63985	4.82827	2.63985	2232	428	2.77176	0.441123	3.48097	0.443026
4646	NM_001300899,NM_001368136,NM_001368137,NM_001368138,NM_001368139,NM_001368140,NM_001368865,NM_001368866,NM_004999,NR_160538,NR_160539,XM_005248721,XM_005248722,XM_005248724,XM_017010899,XM_024446447	MYO6	myosin VI	protein_coding	NP_001287828.1;NP_001355065.1;NP_001355066.1;NP_001355067.1;NP_001355068.1;NP_001355069.1;NP_001355794.1;NP_001355795.1;NP_004990.3;XP_005248778.1;XP_005248779.1;XP_005248781.1;XP_016866388.1;XP_024302215.1	7605	600970	.	.	-4.91051	5.65101	0.0085458	0.0940822	6.40011	4.16943	6.40011	4.16943	6796	1390	9.77253	1.66583	12.273	1.67302
4675	NM_004538	NAP1L3	nucleosome assembly protein 1 like 3	protein_coding	NP_004529.2	7639	300117	.	.	5.82979	5.80657	0.00389561	0.0545433	4.11948	6.59258	4.11948	6.59258	1334	7812	5.99383	29.1316	7.52746	29.2574
4688	NM_000433,NM_001127651,NM_001190789,NM_001190794,XM_005245207,XM_011509580,XM_011509581	NCF2	neutrophil cytosolic factor 2	protein_coding	NP_000424.2;NP_001121123.1;NP_001177718.1;NP_001177723.1;XP_005245264.1;XP_011507882.1;XP_011507883.1	7661	608515	.	.	34.799	0.201419	3.6322e-06	0.000423949	0.0859683	1.67284	0.0859683	1.67284	5	179	0.024536	0.775519	0.030813	0.778866
4693	NM_000266	NDP	norrin cystine knot growth factor NDP	protein_coding	NP_000257.1	7678	300658	.	.	-18.6807	-1.3267	0.000327888	0.0096307	0.775884	0.0519671	0.775884	0.0519671	58	3	0.39857	0.013088	0.500551	0.013144
4744	NM_021076,XM_011530200	NEFH	neurofilament heavy	protein_coding	NP_066554.2;XP_011528502.1	7737	162230	.	.	13.9743	1.81912	6.56678e-05	0.00322463	0.552514	2.91472	0.552514	2.91472	38	535	0.120163	1.4128	0.150909	1.4189
4751	NM_001204182,NM_001204183,NM_002497,XM_005273147	NEK2	NIMA related kinase 2	protein_coding	NP_001191111.1;NP_001191112.1;NP_002488.1;XP_005273204.1	7745	604043	.	.	8.401	4.3912	0.000672649	0.0161422	2.44827	5.26528	2.44827	5.26528	363	3064	2.05447	14.241	2.58015	14.3024
4772	NM_001278669,NM_001278670,NM_001278672,NM_001278673,NM_001278675,NM_006162,NM_172387,NM_172388,NM_172389,NM_172390,XM_017025783	NFATC1	nuclear factor of activated T cells 1	protein_coding	NP_001265598.1;NP_001265599.1;NP_001265601.1;NP_001265602.1;NP_001265604.1;NP_006153.2;NP_765975.1;NP_765976.1;NP_765977.1;NP_765978.1;XP_016881272.1	7775	600489	.	.	-7.05601	1.31676	0.00208067	0.0353574	2.41212	0.688217	2.41212	0.688217	352	50	0.914848	0.100081	1.14893	0.100513
4776	NM_001136022,NM_001198965,NM_001198966,NM_001198967,NM_001288802,NM_001320043,NM_001363681,NM_001363682,NM_004554	NFATC4	nuclear factor of activated T cells 4	protein_coding	NP_001129494.1;NP_001185894.1;NP_001185895.1;NP_001185896.1;NP_001275731.1;NP_001306972.1;NP_001350610.1;NP_001350611.1;NP_004545.2	7778	602699	.	.	-5.30262	4.7547	0.00609708	0.0742912	5.53564	3.25672	5.53564	3.25672	3696	700	8.91635	1.42194	11.1978	1.42808
4804	NM_002507	NGFR	nerve growth factor receptor	protein_coding	NP_002498.1	7809	162010	.	.	-3.51195	4.17506	0.0353477	0.238491	4.86217	3.16923	4.86217	3.16923	2287	654	7.98529	1.8956	10.0285	1.90378
4826	NM_001322802,NM_005386,NM_181689	NNAT	neuronatin	protein_coding	NP_001309731.1;NP_005377.1;NP_859017.1	7860	603106	.	.	84.7914	2.27202	6.61151e-09	3.28017e-06	0.151235	3.39224	0.151235	3.39224	9	777	0.082415	6.22975	0.103503	6.25664
4828	NM_021077,NM_205858,XM_017022239	NMB	neuromedin B	protein_coding	NP_066563.2;NP_995580.1;XP_016877728.1	7842	162340	.	.	-7.82486	2.56301	0.0010727	0.0224392	3.51576	1.22195	3.51576	1.22195	850	109	15.4444	1.58976	19.3962	1.59662
4830	NM_000269,NM_198175	NME1	NME/NM23 nucleoside diphosphate kinase 1	protein_coding	NP_000260.1;NP_937818.1	7849	156490	.	.	6.81648	6.57143	0.00183576	0.0326545	4.66258	7.38224	4.66258	7.38224	1981	13564	24.4894	137.42	30.7554	138.013
4878	NM_006172	NPPA	natriuretic peptide A	protein_coding	NP_006163.1	7939	108780	.	.	25.629	10.6383	1.33247e-06	0.000196191	6.91534	11.5835	6.91534	11.5835	9748	250941	135.716	2899.56	170.441	2912.08
4879	NM_002521	NPPB	natriuretic peptide B	protein_coding	NP_002512.1	7940	600295	.	.	17.4208	9.6283	1.23322e-05	0.00103855	6.44167	10.5487	6.44167	10.5487	6997	122435	117.633	1708.43	147.732	1715.81
4882	NM_001378923,NM_003995,XM_024447556,XM_024447557,XM_024447558,XM_024447559,XM_024447560,XM_024447561	NPR2	natriuretic peptide receptor 2	protein_coding	NP_001365852.1;NP_003986.2;XP_024303324.1;XP_024303325.1;XP_024303326.1;XP_024303327.1;XP_024303328.1;XP_024303329.1	7944	108961	.	.	-3.39119	2.83581	0.0410927	0.263728	3.58383	2.08401	3.58383	2.08401	895	265	2.54756	0.65505	3.19941	0.657875
4883	NM_000908,NM_001204375,NM_001204376,NM_001363652,NM_001364458,NM_001364460,XM_011514047,XM_011514049,XM_011514050,XM_017009492	NPR3	natriuretic peptide receptor 3	protein_coding	NP_000899.1;NP_001191304.1;NP_001191305.1;NP_001350581.1;NP_001351387.1;NP_001351389.1;XP_011512349.1;XP_011512351.1;XP_011512352.1;XP_016864981.1	7945	108962	.	.	-3.45935	2.70352	0.0381388	0.25062	3.46853	1.96707	3.46853	1.96707	820	238	1.38865	0.314205	1.74396	0.315561
4888	NR_002713	NPY6R	neuropeptide Y receptor Y6 (pseudogene)	transcribed_pseudogene	.	7959	601770	.	.	6.17402	2.29813	0.00332799	0.0491338	1.24067	3.23628	1.24067	3.23628	111	689	0.440253	2.27558	0.5529	2.2854
4915	NM_001007097,NM_001018064,NM_001018065,NM_001018066,NM_001291937,NM_001369532,NM_001369533,NM_001369534,NM_001369535,NM_001369536,NM_001369537,NM_001369538,NM_001369539,NM_001369540,NM_001369541,NM_001369542,NM_001369543,NM_001369544,NM_001369545,NM_001369546,NM_001369547,NM_001369548,NM_001369549,NM_001369550,NM_001369551,NM_001369552,NM_006180,XM_005252001,XM_005252003,XM_005252004,XM_005252006…	NTRK2	neurotrophic receptor tyrosine kinase 2	protein_coding	NP_001007098.1;NP_001018074.1;NP_001018075.1;NP_001018076.1;NP_001278866.1;NP_001356461.1;NP_001356462.1;NP_001356463.1;NP_001356464.1;NP_001356465.1;NP_001356466.1;NP_001356467.1;NP_001356468.1;NP_001356469.1;NP_001356470.1;NP_001356471.1;NP_001356472.1;NP_001356473.1;NP_001356474.1;NP_001356475.1;NP_001356476.1;NP_001356477.1;NP_001356478.1;NP_001356479.1;NP_001356480.1;NP_001356481.1;NP_006171…	8032	600456	.	.	-4.55927	3.05638	0.0123098	0.120521	3.86851	1.99389	3.86851	1.99389	1108	244	1.79049	0.32653	2.24862	0.327938
4917	NM_006181	NTN3	netrin 3	protein_coding	NP_006172.1	8030	602349	.	.	-3.54596	0.150539	0.0439799	0.274538	1.43009	0.562481	1.43009	0.562481	138	39	0.750546	0.174977	0.942587	0.175732
4919	NM_001083592,NM_005012,XM_011541526,XM_017001376,XM_017001377	ROR1	receptor tyrosine kinase like orphan receptor 1	protein_coding	NP_001077061.1;NP_005003.2;XP_011539828.1;XP_016856865.1;XP_016856866.1	10256	602336	.	.	7.77552	6.35632	0.000956624	0.0206661	4.2976	7.19126	4.2976	7.19126	1520	11872	3.28296	20.1158	4.12296	20.2026
4935	NM_000273,XM_005274541,XM_024452387,XM_024452388	GPR143	G protein-coupled receptor 143	protein_coding	NP_000264.2;XP_005274598.1;XP_024308155.1;XP_024308156.1	20145	300808	.	.	4.55573	1.0526	0.014406	0.134193	0.79643	2.12502	0.79643	2.12502	60	275	0.451989	1.95243	0.56764	1.96086
4987	NM_000913,NM_001200019,NM_001318853,NM_001318854,NM_001318855,NM_182647,XM_011528828,XM_011528830,XM_017027853,XM_017027854,XM_017027855	OPRL1	opioid related nociceptin receptor 1	protein_coding	NP_000904.1;NP_001186948.1;NP_001305782.1;NP_001305783.1;NP_001305784.1;NP_872588.1;XP_011527130.1;XP_011527132.1;XP_016883342.1;XP_016883343.1;XP_016883344.1	8155	602548	.	.	-5.84425	2.18472	0.00440652	0.0593308	3.12501	1.21437	3.12501	1.21437	629	108	2.19287	0.314038	2.75395	0.315393
4998	NM_001190818,NM_001190819,NM_004153,XM_011541527,XM_017001388,XM_017001389	ORC1	origin recognition complex subunit 1	protein_coding	NP_001177747.1;NP_001177748.1;NP_004144.2;XP_011539829.1;XP_016856877.1;XP_016856878.1	8487	601902	.	.	15.2998	3.62595	2.93012e-05	0.00186514	1.32794	4.59283	1.32794	4.59283	123	1892	0.45918	5.97052	0.57667	5.99629
5010	NM_001185056,NM_005602	CLDN11	claudin 11	protein_coding	NP_001171985.1;NP_005593.2	8514	601326	.	.	4.29565	0.409166	0.0198835	0.165192	0.576473	1.63926	0.576473	1.63926	40	173	0.171881	0.618066	0.21586	0.620733
5017	NM_004561,XM_005274018,XM_011545067,XM_011545068,XM_017017837,XM_017017838	OVOL1	ovo like transcriptional repressor 1	protein_coding	NP_004552.2;XP_005274075.1;XP_011543369.1;XP_011543370.1;XP_016873326.1;XP_016873327.1	8525	602313	.	.	-16.8453	0.54039	5.17413e-05	0.00273342	1.88815	0.2128	1.88815	0.2128	220	13	0.869965	0.032499	1.09256	0.032639
5021	NM_000916,NM_001354653,NM_001354654,NM_001354655,NM_001354656	OXTR	oxytocin receptor	protein_coding	NP_000907.2;NP_001341582.1;NP_001341583.1;NP_001341584.1;NP_001341585.1	8529	167055	.	.	11.3307	3.18873	0.000151913	0.00578869	1.30661	4.14671	1.30661	4.14671	120	1367	0.352157	3.10182	0.442262	3.11521
5023	NM_002558,XM_006721529,XM_011523896,XM_011523897,XM_011523898,XM_011523899,XM_011523900,XR_934029,XR_934030	P2RX1	purinergic receptor P2X 1	protein_coding	NP_002549.1;XP_006721592.1;XP_011522198.1;XP_011522199.1;XP_011522200.1;XP_011522201.1;XP_011522202.1	8533	600845	.	.	3.37469	0.39602	0.0489534	0.292006	0.668517	1.5815	0.668517	1.5815	48	163	0.159053	0.516029	0.19975	0.518256
5028	NM_002563	P2RY1	purinergic receptor P2Y1	protein_coding	NP_002554.1	8539	601167	.	.	-6.88678	4.32801	0.00180042	0.0321763	5.17132	2.60548	5.17132	2.60548	2853	416	5.38261	0.650721	6.75985	0.65353
5033	NM_000917,NM_001017962,NM_001142595,NM_001142596	P4HA1	prolyl 4-hydroxylase subunit alpha 1	protein_coding	NP_000908.2;NP_001017962.1;NP_001136067.1;NP_001136068.1	8546	176710	.	.	-6.28369	8.0817	0.00271208	0.0427157	8.8716	6.23615	8.8716	6.23615	38062	6084	158.6	21.0595	199.181	21.1504
5052	NM_001202431,NM_002574,NM_181696,NM_181697	PRDX1	peroxiredoxin 1	protein_coding	NP_001189360.1;NP_002565.1;NP_859047.1;NP_859048.1	9352	176763	.	.	5.85337	9.77021	0.00379313	0.0535024	7.999	10.5436	7.999	10.5436	20751	122002	259.915	1272.32	326.42	1277.81
5063	NM_001128166,NM_001128167,NM_001128168,NM_001128172,NM_001128173,NM_001324325,NM_001324326,NM_001324327,NM_001324328,NM_001324329,NM_001324330,NM_001324331,NM_001324332,NM_001324333,NM_001324334,NM_002578,NR_136740,NR_136741,NR_136742,NR_136743,NR_136744,NR_136745,NR_136746,NR_136747,NR_136748,XM_005262132,XM_005262133,XM_006724654,XM_006724655,XM_011530962,XM_011530967,XM_011530968,XM_011530969,…	PAK3	p21 (RAC1) activated kinase 3	protein_coding	NP_001121638.1;NP_001121639.1;NP_001121640.1;NP_001121644.1;NP_001121645.1;NP_001311254.1;NP_001311255.1;NP_001311256.1;NP_001311257.1;NP_001311258.1;NP_001311259.1;NP_001311260.1;NP_001311261.1;NP_001311262.1;NP_001311263.1;NP_002569.1;XP_005262189.1;XP_005262190.1;XP_006724717.1;XP_006724718.1;XP_011529264.1;XP_011529269.1;XP_011529270.1;XP_011529271.1;XP_011529273.1;XP_016885046.1;XP_016885047…	8592	300142	.	.	4.72721	2.05032	0.011065	0.112035	1.28496	2.96302	1.28496	2.96302	117	556	0.19557	0.806448	0.24561	0.809928
5067	NM_020872,XM_005264757,XM_011533768,XM_017006507,XM_017006508,XM_017006509	CNTN3	contactin 3	protein_coding	NP_065923.1;XP_005264814.1;XP_011532070.1;XP_016861996.1;XP_016861997.1;XP_016861998.1	2173	601325	.	.	-4.7478	0.158725	0.0147161	0.136414	1.48808	0.463623	1.48808	0.463623	147	31	0.219416	0.039886	0.275557	0.040059
5071	NM_004562,NM_013987,NM_013988,XM_011535863,XM_017010908,XM_017010909,XM_024446449,XR_001743443	PRKN	parkin RBR E3 ubiquitin protein ligase	protein_coding	NP_004553.2;NP_054642.2;NP_054643.2;XP_011534165.1;XP_016866397.1;XP_016866398.1;XP_024302217.1	8607	602544	.	.	-5.44243	2.13716	0.00608994	0.0742439	3.06911	1.23699	3.06911	1.23699	602	111	1.6189	0.223898	2.03313	0.224864
5091	NM_000920,NM_001040716,NM_022172,XM_005274031,XM_005274032,XM_006718578,XM_006718579,XM_011545086,XM_011545087,XM_017017868,XM_017017869,XM_017017870,XM_017017871,XM_017017872	PC	pyruvate carboxylase	protein_coding	NP_000911.2;NP_001035806.1;NP_071504.2;XP_005274088.1;XP_005274089.1;XP_006718641.1;XP_006718642.1;XP_011543388.1;XP_011543389.1;XP_016873357.1;XP_016873358.1;XP_016873359.1;XP_016873360.1;XP_016873361.1	8636	608786	.	.	3.7662	3.24923	0.0272948	0.202647	2.31577	3.99899	2.31577	3.99899	324	1226	0.915235	2.82004	1.14942	2.83221
5100	NM_002590,NM_032949	PCDH8	protocadherin 8	protein_coding	NP_002581.2;NP_116567.1	8660	603580	.	.	-4.12554	-1.00965	0.035573	0.238892	0.816688	0.242922	0.816688	0.242922	62	15	0.14316	0.029029	0.17979	0.029155
5111	NM_002592,NM_182649	PCNA	proliferating cell nuclear antigen	protein_coding	NP_002583.1;NP_872590.1	8729	176740	.	.	8.76766	6.95415	0.00051761	0.0135322	4.72152	7.80451	4.72152	7.80451	2067	18204	18.7937	140.852	23.6025	141.46
5129	NM_002596,NM_212502,NM_212503,XM_011509602,XM_017001423,XR_001737212,XR_001737213,XR_002956776,XR_426779,XR_426780,XR_426781,XR_426782,XR_426784,XR_921822	CDK18	cyclin dependent kinase 18	protein_coding	NP_002587.2;NP_997667.1;NP_997668.1;XP_011507904.1;XP_016856912.1	8751	169190	.	.	-7.20262	1.45236	0.00184745	0.0327603	2.52723	0.731352	2.52723	0.731352	388	54	1.49455	0.129348	1.87696	0.129906
5137	NM_001191056,NM_001191057,NM_001191058,NM_001191059,NM_001322055,NM_001322056,NM_001322057,NM_001322058,NM_001322059,NM_005020,XM_017012264,XM_017012265,XM_017012266,XM_017012267,XR_001744802,XR_001744803,XR_001744804,XR_001744805,XR_001744806,XR_002956451	PDE1C	phosphodiesterase 1C	protein_coding	NP_001177985.1;NP_001177986.1;NP_001177987.2;NP_001177988.1;NP_001308984.1;NP_001308985.1;NP_001308986.1;NP_001308987.1;NP_001308988.1;NP_005011.1;XP_016867753.1;XP_016867754.1;XP_016867755.1;XP_016867756.1	8776	602987	.	.	6.4044	1.81953	0.00294526	0.0452333	0.960184	2.82049	0.960184	2.82049	77	496	0.112605	0.596451	0.141419	0.599025
5139	NM_000921,NM_001244683,NM_001378407,NM_001378408,NM_001378409,XM_017019420,XM_017019421	PDE3A	phosphodiesterase 3A	protein_coding	NP_000912.3;NP_001231612.1;NP_001365336.1;NP_001365337.1;NP_001365338.1;XP_016874909.1;XP_016874910.1	8778	123805	.	.	-5.59904	4.43895	0.00479495	0.0627468	5.23903	2.91939	5.23903	2.91939	2994	537	2.85599	0.440234	3.58675	0.442132
5143	NM_000923,NM_001098818,NM_001098819,NM_001330172,NM_001369701,XM_011528056,XM_011528058,XM_024451535	PDE4C	phosphodiesterase 4C	protein_coding	NP_000914.2;NP_001092288.1;NP_001092289.1;NP_001317101.1;NP_001356630.1;XP_011526358.1;XP_011526360.1;XP_024307303.1	8782	600128	.	.	-9.86393	1.19462	0.00044679	0.0121244	2.35439	0.501493	2.35439	0.501493	335	34	0.841751	0.060335	1.05713	0.060596
5152	NM_001001567,NM_001001568,NM_001001569,NM_001001570,NM_001001571,NM_001001572,NM_001001573,NM_001001574,NM_001001575,NM_001001576,NM_001001577,NM_001001578,NM_001001579,NM_001001580,NM_001001581,NM_001001582,NM_001001583,NM_001001584,NM_001001585,NM_001315533,NM_002606,XM_011529598,XM_011529600,XM_017028366,XM_017028367,XM_024452084	PDE9A	phosphodiesterase 9A	protein_coding	NP_001001567.1;NP_001001568.1;NP_001001569.1;NP_001001570.1;NP_001001571.1;NP_001001572.1;NP_001001573.1;NP_001001574.1;NP_001001575.1;NP_001001576.1;NP_001001577.1;NP_001001578.1;NP_001001579.1;NP_001001580.1;NP_001001581.1;NP_001001582.1;NP_001001583.1;NP_001001584.1;NP_001001585.1;NP_001302462.1;NP_002597.1;XP_011527900.1;XP_011527902.1;XP_016883855.1;XP_016883856.1;XP_024307852.1	8795	602973	.	.	-3.43826	2.6967	0.0390486	0.254038	3.4605	1.96707	3.4605	1.96707	815	238	4.59339	1.11787	5.7687	1.12269
5153	NM_000924,NM_001165975,NM_001288768,NM_001288769,NM_001315534,NM_001315535,XM_011538456,XM_017019432,XM_017019433	PDE1B	phosphodiesterase 1B	protein_coding	NP_000915.1;NP_001159447.1;NP_001275697.1;NP_001275698.1;NP_001302463.1;NP_001302464.1;XP_011536758.1;XP_016874921.1;XP_016874922.1	8775	171891	.	.	5.08965	0.607446	0.00969988	0.102772	0.576473	1.80995	0.576473	1.80995	40	205	0.140409	0.648754	0.176336	0.651553
5155	NM_002608,NM_033016	PDGFB	platelet derived growth factor subunit B	protein_coding	NP_002599.1;NP_148937.1	8800	190040	.	.	-4.2353	1.22088	0.0190958	0.160342	2.24279	0.910931	2.24279	0.910931	304	72	0.971075	0.188494	1.21954	0.189307
5156	NM_001347827,NM_001347828,NM_001347829,NM_001347830,NM_006206,XM_005265743,XM_006714041,XM_017008281	PDGFRA	platelet derived growth factor receptor alpha	protein_coding	NP_001334756.1;NP_001334757.1;NP_001334758.1;NP_001334759.1;NP_006197.1;XP_005265800.1;XP_006714104.1;XP_016863770.1	8803	173490	.	.	-11.9997	6.11535	9.96147e-05	0.00432108	7.01061	3.54361	7.01061	3.54361	10419	872	19.7549	1.36881	24.8096	1.37472
5163	NM_001278549,NM_002610,NR_103729,NR_103731,XM_006712594,XM_006712595,XM_011511343,XM_011511344,XM_011511345,XM_011511347,XR_001738771,XR_001738772,XR_001738773,XR_001738774,XR_001738775,XR_001738776,XR_427093,XR_427094,XR_427095,XR_922942,XR_922943,XR_922944,XR_922945	PDK1	pyruvate dehydrogenase kinase 1	protein_coding	NP_001265478.1;NP_002601.1;XP_006712657.1;XP_006712658.1;XP_011509645.1;XP_011509646.1;XP_011509647.1;XP_011509649.1	8809	602524	.	.	-3.56819	9.41713	0.0325781	0.227228	10.062	8.23026	10.062	8.23026	86968	24481	155.085	40.237	194.766	40.4106
5165	NM_001142386,NM_005391	PDK3	pyruvate dehydrogenase kinase 3	protein_coding	NP_001135858.1;NP_005382.1	8811	300906	.	.	-3.31086	6.3019	0.043697	0.27322	6.93256	5.23235	6.93256	5.23235	9866	2993	9.34268	2.52971	11.7332	2.54062
5166	NM_002612	PDK4	pyruvate dehydrogenase kinase 4	protein_coding	NP_002603.1	8812	602527	.	.	-10.595	0.959916	0.000344018	0.0100656	2.17379	0.411532	2.17379	0.411532	286	27	0.945004	0.073423	1.1868	0.073739
5167	NM_006208	ENPP1	ectonucleotide pyrophosphatase/phosphodiesterase 1	protein_coding	NP_006199.2	3356	173335	.	.	3.28989	4.56719	0.0450947	0.27845	3.58973	5.22199	3.58973	5.22199	899	2971	1.43771	3.94483	1.80558	3.96186
5168	NM_001040092,NM_001130863,NM_001330600,NM_006209,NR_045555,XM_006716584,XM_006716585,XM_006716587,XM_017013572,XM_017013573,XM_017013574,XM_017013575,XM_024447181,XM_024447182	ENPP2	ectonucleotide pyrophosphatase/phosphodiesterase 2	protein_coding	NP_001035181.1;NP_001124335.1;NP_001317529.1;NP_006200.3;XP_006716647.1;XP_006716648.1;XP_006716650.1;XP_016869061.1;XP_016869062.1;XP_016869063.1;XP_016869064.1;XP_024302949.1;XP_024302950.1	3357	601060	.	.	-4.6996	2.14306	0.0115292	0.115403	3.04355	1.34509	3.04355	1.34509	590	126	2.30751	0.36699	2.89793	0.368574
5173	NM_001190892,NM_001190898,NM_001190899,NM_001190900,NM_024411,XM_011529244,XM_011529245,XM_011529246,XM_011529247,XM_011529248,XM_011529249,XM_011529250,XM_017027878	PDYN	prodynorphin	protein_coding	NP_001177821.1;NP_001177827.1;NP_001177828.1;NP_001177829.1;NP_077722.1;XP_011527546.1;XP_011527547.1;XP_011527548.1;XP_011527549.1;XP_011527550.1;XP_011527551.1;XP_011527552.1;XP_016883367.1	8820	131340	.	.	22.3431	-1.08578	0.000125951	0.0051147	0.0521932	0.892047	0.0521932	0.892047	3	70	0.008408	0.221928	0.01056	0.222885
5174	NM_001201325,NM_001201326,NM_001371359,NM_001371361,NM_002614,XM_011509616,XM_017001467,XM_024447616,XM_024447619,XM_024447620,XR_002956798,XR_002956799,XR_002956800,XR_002956801	PDZK1	PDZ domain containing 1	protein_coding	NP_001188254.1;NP_001188255.1;NP_001358288.1;NP_001358290.1;NP_002605.2;XP_011507918.2;XP_016856956.1;XP_024303384.1;XP_024303387.1;XP_024303388.1	8821	603831	.	.	-7.19156	4.06208	0.00146456	0.0276462	4.92066	2.34233	4.92066	2.34233	2385	333	12.7546	1.52635	16.018	1.53293
5175	NM_000442,XM_005276880,XM_005276881,XM_005276882,XM_005276883,XM_011524889,XM_011524890,XM_017024738,XM_017024739,XM_017024740,XM_017024741	PECAM1	platelet and endothelial cell adhesion molecule 1	protein_coding	NP_000433.4;XP_005276937.1;XP_005276938.1;XP_005276939.1;XP_005276940.1;XP_011523191.1;XP_011523192.1;XP_016880227.1;XP_016880228.1;XP_016880229.1;XP_016880230.1	8823	173445	.	.	-5.08974	0.490258	0.0103182	0.107086	1.72624	0.538394	1.72624	0.538394	188	37	0.38038	0.052511	0.477708	0.052738
5209	NM_001145443,NM_001282630,NM_001314063,NM_001323016,NM_001323017,NM_001363545,NM_004566,NR_136554,XM_005252464,XM_011519493,XM_017016326,XM_017016327,XM_017016328,XM_017016329,XM_024448037	PFKFB3	6-phosphofructo-2-kinase/fructose-2,6-biphosphatase 3	protein_coding	NP_001138915.1;NP_001269559.1;NP_001300992.1;NP_001309945.1;NP_001309946.1;NP_001350474.1;NP_004557.1;XP_005252521.1;XP_011517795.1;XP_016871815.1;XP_016871816.1;XP_016871817.1;XP_016871818.1;XP_024303805.1	8874	605319	.	.	-8.09935	6.78497	0.00077693	0.0177666	7.62403	4.65716	7.62403	4.65716	15983	1982	42.749	4.48223	53.6872	4.50157
5210	NM_001317134,NM_001317135,NM_001317136,NM_001317137,NM_001317138,NM_004567,XM_011533829,XM_017006614,XM_017006615,XM_017006616,XM_017006617,XM_024453595	PFKFB4	6-phosphofructo-2-kinase/fructose-2,6-biphosphatase 4	protein_coding	NP_001304063.1;NP_001304064.1;NP_001304065.1;NP_001304066.1;NP_001304067.1;NP_004558.1;XP_011532131.1;XP_016862103.1;XP_016862104.1;XP_016862105.1;XP_016862106.1;XP_024309363.1	8875	605320	.	.	-20.6241	6.17154	4.8759e-06	0.00054548	7.11322	2.93792	7.11322	2.93792	11193	545	37.2157	1.50611	46.738	1.51261
5222	NM_014224	PGA5	pepsinogen A5	protein_coding	NP_055039.1	8887	169730	.	.	-184.701	3.20883	7.04462e-11	8.4617e-08	4.27398	0.134624	4.27398	0.134624	1494	8	12.8666	0.051161	16.1588	0.051381
5244	NM_000443,NM_018849,NM_018850,XM_011516308,XM_011516309,XM_011516310,XM_011516311,XM_011516312,XM_011516313,XM_011516315,XM_017012323,XR_001744809,XR_001744810	ABCB4	ATP binding cassette subfamily B member 4	protein_coding	NP_000434.1;NP_061337.1;NP_061338.1;XP_011514610.3;XP_011514611.3;XP_011514612.3;XP_011514613.3;XP_011514614.3;XP_011514615.2;XP_011514617.2;XP_016867812.1	45	171060	.	.	21.679	4.24631	4.00839e-06	0.000455107	1.41688	5.21868	1.41688	5.21868	136	2964	0.302853	6.02603	0.380343	6.05204
5270	NM_001136528,NM_001136530,NM_006216,NR_073116,XM_005246641,XM_017004330,XM_017004332	SERPINE2	serpin family E member 2	protein_coding	NP_001130000.1;NP_001130002.1;NP_006207.1;XP_005246698.1;XP_016859819.1;XP_016859821.1	8951	177010	.	.	-3.61211	4.61791	0.0314095	0.222825	5.301	3.54058	5.301	3.54058	3129	870	16.7202	3.84793	20.9984	3.86453
5271	NM_001031848,NM_001276490,NM_001348367,NM_001348368,NM_001348369,NM_001348370,NM_001366198,NM_002640,NM_198833,NR_145571	SERPINB8	serpin family B member 8	protein_coding	NP_001027018.1;NP_001263419.1;NP_001335296.1;NP_001335297.1;NP_001335298.1;NP_001335299.1;NP_001353127.1;NP_002631.3;NP_942130.1	8952	601697	.	.	6.73425	-0.0306569	0.00368877	0.0524844	0.31684	1.4129	0.31684	1.4129	20	136	0.067884	0.411438	0.085253	0.413214
5272	NM_004155,XM_005249184,XM_011514678,XM_017010942,XM_017010943	SERPINB9	serpin family B member 9	protein_coding	NP_004146.1;XP_005249241.1;XP_011512980.1;XP_016866431.1;XP_016866432.1	8955	601799	.	.	-3.57286	4.82065	0.0327111	0.22788	5.49576	3.73856	5.49576	3.73856	3593	1010	10.3072	2.40389	12.9445	2.41427
5274	NM_001122752,NM_005025,XM_017006618	SERPINI1	serpin family I member 1	protein_coding	NP_001116224.1;NP_005016.1;XP_016862107.1	8943	602445	.	.	-8.82254	4.4559	0.000520319	0.0135711	5.33564	2.44954	5.33564	2.44954	3207	365	23.5462	2.20875	29.5709	2.21828
5276	NM_001012303,NM_006217	SERPINI2	serpin family I member 2	protein_coding	NP_001012303.2;NP_006208.1	8945	605587	.	.	-11.474	-1.56793	0.00194228	0.0336318	0.657328	0.0688816	0.657328	0.0688816	47	4	0.334624	0.022093	0.420243	0.022188
5308	NM_000325,NM_001204397,NM_001204398,NM_001204399,NM_153426,NM_153427,XM_024454090	PITX2	paired like homeodomain 2	protein_coding	NP_000316.2;NP_001191326.1;NP_001191327.1;NP_001191328.1;NP_700475.1;NP_700476.1;XP_024309858.1	9005	601542	.	.	-28.6007	5.27678	7.77832e-07	0.000133471	6.24548	1.85452	6.24548	1.85452	6097	214	31.8793	0.919522	40.0362	0.923491
5314	NM_138694,NM_170724,XM_011514680,XM_011514682,XM_011514683,XM_011514684,XM_011514685,XM_011514686,XM_011514687,XM_011514688,XM_011514690,XM_011514691,XM_017010944,XM_017010945,XM_017010946,XM_017010947,XM_017010948,XM_017010949,XM_017010950,XM_017010951,XM_017010952,XR_001743469	PKHD1	PKHD1 ciliary IPT domain containing fibrocystin/polyductin	protein_coding	NP_619639.3;NP_733842.2;XP_011512982.1;XP_011512984.1;XP_011512985.1;XP_011512986.1;XP_011512987.1;XP_011512988.1;XP_011512989.1;XP_011512990.1;XP_011512992.1;XP_011512993.1;XP_016866433.1;XP_016866434.1;XP_016866435.1;XP_016866436.1;XP_016866437.1;XP_016866438.1;XP_016866439.1;XP_016866440.1;XP_016866441.1	9016	606702	.	.	4.15832	0.946757	0.021102	0.171445	0.79643	2.02456	0.79643	2.02456	60	251	0.047076	0.14405	0.059121	0.144673
5321	NM_001311193,NM_024420,XM_005245267,XM_011509642	PLA2G4A	phospholipase A2 group IVA	protein_coding	NP_001298122.2;NP_077734.2;XP_005245324.2;XP_011507944.1	9035	600522	.	.	6.02601	0.202007	0.00535973	0.0681827	0.39975	1.55173	0.39975	1.55173	26	158	0.104968	0.54468	0.131826	0.547031
5326	NM_002657,XM_005260436,XM_011528864	PLAGL2	PLAG1 like zinc finger 2	protein_coding	NP_002648.1;XP_005260493.1;XP_011527166.1	9047	604866	.	.	-3.32186	3.55858	0.0440554	0.274875	4.2537	2.68717	4.2537	2.68717	1472	445	3.06478	0.768101	3.84896	0.771416
5329	NM_001005376,NM_001005377,NM_001301037,NM_002659,XM_005258990,XM_011527027,XM_011527028,XM_011527029,XM_011527030,XM_011527031,XM_017026872,XM_017026873	PLAUR	plasminogen activator, urokinase receptor	protein_coding	NP_001005376.1;NP_001005377.1;NP_001287966.1;NP_002650.1;XP_005259047.1;XP_011525329.1;XP_011525330.1;XP_011525331.1;XP_011525332.1;XP_011525333.1;XP_016882361.1;XP_016882362.1	9053	173391	.	.	4.37076	1.07375	0.0169949	0.149521	0.826712	2.13309	0.826712	2.13309	63	277	0.414503	1.64776	0.520561	1.65487
5347	NM_005030	PLK1	polo like kinase 1	protein_coding	NP_005021.2	9077	602098	.	.	7.39225	3.2496	0.00131636	0.0257513	1.70466	4.14671	1.70466	4.14671	184	1367	1.01077	6.24943	1.2694	6.2764
5349	NM_001136007,NM_001136008,NM_001136009,NM_001136010,NM_001136011,NM_001136012,NM_005971,NM_021910,XM_005258996,XM_011527032,XM_017026877,XM_017026878	FXYD3	FXYD domain containing ion transport regulator 3	protein_coding	NP_001129479.1;NP_001129480.1;NP_001129481.1;NP_001129482.1;NP_001129483.1;NP_001129484.1;NP_005962.1;NP_068710.1;XP_005259053.1;XP_011525334.1;XP_016882366.1;XP_016882367.1	4027	604996	.	.	-14.2698	0.995997	8.29101e-05	0.0037768	2.22774	0.329689	2.22774	0.329689	300	21	2.54944	0.120227	3.20177	0.120746
5352	NM_000935,NM_182943,XM_005247535,XM_017006625,XM_024453599,XR_001740176	PLOD2	procollagen-lysine,2-oxoglutarate 5-dioxygenase 2	protein_coding	NP_000926.2;NP_891988.1;XP_005247592.1;XP_016862114.1;XP_024309367.1	9082	601865	.	.	-4.13025	8.43187	0.0179576	0.155062	9.12157	7.08341	9.12157	7.08341	45278	11011	143.277	28.8429	179.937	28.9673
5420	NM_001018111,NM_005397	PODXL	podocalyxin like	protein_coding	NP_001018121.1;NP_005388.2	9171	602632	.	.	-3.45547	4.36953	0.0373908	0.247327	5.04554	3.35997	5.04554	3.35997	2608	758	5.24856	1.26829	6.5915	1.27376
5427	NM_001197330,NM_001197331,NM_001348384,NM_001348385,NM_002692,XM_011536842,XM_011536843,XM_011536844,XM_017021374,XR_001750377,XR_001750378,XR_943479,XR_943480	POLE2	DNA polymerase epsilon 2, accessory subunit	protein_coding	NP_001184259.1;NP_001184260.1;NP_001335313.1;NP_001335314.1;NP_002683.2;XP_011535144.1;XP_011535145.1;XP_011535146.1;XP_016876863.1	9178	602670	.	.	6.59736	3.64202	0.00228078	0.0376098	2.09719	4.50078	2.09719	4.50078	267	1770	1.75375	9.28828	2.20249	9.32836
5441	NM_021128	POLR2L	RNA polymerase II subunit L	protein_coding	NP_066951.1	9199	601189	.	.	3.21918	5.71385	0.0486797	0.291134	4.69304	6.34082	4.69304	6.34082	2025	6548	27.5098	73.8454	34.5487	74.164
5443	NM_000939,NM_001035256,NM_001319204,NM_001319205	POMC	proopiomelanocortin	protein_coding	NP_000930.1;NP_001030333.1;NP_001306133.1;NP_001306134.1	9201	176830	.	.	-10.2566	-1.70553	0.00323326	0.0482916	0.60004	0.0688816	0.60004	0.0688816	42	4	0.338804	0.02526	0.425492	0.025369
5454	NM_005604	POU3F2	POU class 3 homeobox 2	protein_coding	NP_005595.2	9215	600494	.	.	4.14229	-1.54444	0.0436439	0.273113	0.167101	0.597874	0.167101	0.597874	10	42	0.022198	0.083358	0.027877	0.083718
5457	NM_006237	POU4F1	POU class 4 homeobox 1	protein_coding	NP_006228.3	9218	601632	.	.	-7.33642	0.490495	0.00219367	0.0365698	1.77881	0.411532	1.77881	0.411532	198	27	0.517234	0.056957	0.649579	0.057202
5460	NM_001173531,NM_001285986,NM_001285987,NM_002701,NM_203289	POU5F1	POU class 5 homeobox 1	protein_coding	NP_001167002.1;NP_001272915.1;NP_001272916.1;NP_002692.2;NP_976034.4	9221	164177	.	.	201.932	4.91087	1.06802e-11	1.74103e-08	0.372639	5.9265	0.372639	5.9265	24	4893	0.192979	34.2769	0.242355	34.4249
5468	NM_001330615,NM_001354666,NM_001354667,NM_001354668,NM_001354669,NM_001354670,NM_001374261,NM_001374262,NM_001374263,NM_001374264,NM_001374265,NM_001374266,NM_005037,NM_015869,NM_138711,NM_138712	PPARG	peroxisome proliferator activated receptor gamma	protein_coding	NP_001317544.2;NP_001341595.2;NP_001341596.2;NP_001341597.1;NP_001341598.1;NP_001341599.1;NP_001361190.2;NP_001361191.2;NP_001361192.2;NP_001361193.2;NP_001361194.1;NP_001361195.1;NP_005028.5;NP_056953.2;NP_619725.3;NP_619726.3	9236	601487	.	.	-5.48763	2.1472	0.00586534	0.0724186	3.07962	1.23699	3.07962	1.23699	607	111	3.62261	0.506641	4.54952	0.508828
5471	NM_002703,NR_156493	PPAT	phosphoribosyl pyrophosphate amidotransferase	protein_coding	NP_002694.3	9238	172450	.	.	4.11714	6.01542	0.0182724	0.155942	4.71546	6.71499	4.71546	6.71499	2058	8511	6.65441	22.8465	8.35706	22.9451
5475	NM_001377986,NM_001377993,NM_001377994,NM_001377995,NM_001377996,NM_001378381,NM_001378382,NM_006240,NM_152224,NM_152226,XM_017029612	PPEF1	protein phosphatase with EF-hand domain 1	protein_coding	NP_001364915.1;NP_001364922.1;NP_001364923.1;NP_001364924.1;NP_001364925.1;NP_001365310.1;NP_001365311.1;NP_006231.2;NP_689410.1;NP_689412.1;XP_016885101.1	9243	300109	.	.	-22.1872	-0.719384	7.24152e-05	0.00341458	1.08235	0.0688816	1.08235	0.0688816	91	4	0.292535	0.008931	0.367385	0.008969
5507	NM_005398	PPP1R3C	protein phosphatase 1 regulatory subunit 3C	protein_coding	NP_005389.1	9293	602999	.	.	-4.0066	9.05512	0.020378	0.168198	9.7353	7.73799	9.7353	7.73799	69328	17380	324.789	67.5702	407.892	67.8618
5521	NM_001271899,NM_001271900,NM_001271948,NM_181674,NM_181675,NM_181676,NM_181677,NM_181678,NR_073526,NR_073527	PPP2R2B	protein phosphatase 2 regulatory subunit Bbeta	protein_coding	NP_001258828.1;NP_001258829.1;NP_001258877.1;NP_858060.2;NP_858061.3;NP_858062.1;NP_858063.1;NP_858064.1	9305	604325	.	.	14.2923	4.19728	4.05373e-05	0.00233033	1.76324	5.13933	1.76324	5.13933	195	2801	0.807259	9.41654	1.01381	9.45718
5551	NM_001083116,NM_005041	PRF1	perforin 1	protein_coding	NP_001076585.1;NP_005032.2	9360	170280	.	.	65.1905	-0.173188	1.04876e-06	0.000168555	0.0350044	1.43263	0.0350044	1.43263	2	139	0.006405	0.546787	0.008044	0.549147
5557	NM_000946	PRIM1	DNA primase subunit 1	protein_coding	NP_000937.1	9369	176635	.	.	3.64989	3.97278	0.0303015	0.21827	2.95265	4.67867	2.95265	4.67867	549	2013	4.58472	13.972	5.7578	14.0323
5580	NM_001316327,NM_001354676,NM_001354678,NM_001354679,NM_001354680,NM_006254,NM_212539,XR_002959550	PRKCD	protein kinase C delta	protein_coding	NP_001303256.1;NP_001341605.1;NP_001341607.1;NP_001341608.1;NP_001341609.1;NP_006245.2;NP_997704.1	9399	176977	.	.	-3.80679	0.0770031	0.0345193	0.235657	1.39684	0.513899	1.39684	0.513899	133	35	0.535562	0.114002	0.672596	0.114494
5581	NM_005400,XM_005264428,XM_005264431,XM_006712050,XM_011532971,XM_011532975,XM_011532978,XM_011532980,XM_011532981,XM_011532982,XM_011532983,XM_017004486,XM_017004487,XM_017004488,XM_017004489,XM_017004490,XM_017004491,XM_017004492,XM_024452991,XM_024452992,XR_001738846,XR_939695	PRKCE	protein kinase C epsilon	protein_coding	NP_005391.1;XP_005264485.1;XP_005264488.1;XP_006712113.1;XP_011531273.1;XP_011531277.1;XP_011531280.1;XP_011531282.1;XP_011531283.1;XP_011531284.1;XP_011531285.1;XP_016859975.1;XP_016859976.1;XP_016859977.1;XP_016859978.1;XP_016859979.1;XP_016859980.1;XP_016859981.1;XP_024308759.1;XP_024308760.1	9401	176975	.	.	-3.21997	4.5735	0.0489018	0.291774	5.22109	3.61732	5.22109	3.61732	2956	922	5.44483	1.53169	6.83799	1.5383
5582	NM_001316329,NM_002739	PRKCG	protein kinase C gamma	protein_coding	NP_001303258.1;NP_002730.1	9402	176980	.	.	-9.28268	-1.82591	0.00501501	0.0649192	0.552514	0.0688816	0.552514	0.0688816	38	4	0.141743	0.010872	0.178011	0.010919
5603	NM_002754,NR_072996,XM_024446491	MAPK13	mitogen-activated protein kinase 13	protein_coding	NP_002745.1;XP_024302259.1	6875	602899	.	.	-9.83779	1.85135	0.000386729	0.0109203	2.9085	0.731352	2.9085	0.731352	530	54	0.991176	0.081475	1.24479	0.081827
5607	NM_001206804,NM_002757,NM_145160,XM_011521787,XM_011521788,XM_017022414,XM_024449988,XR_001751355	MAP2K5	mitogen-activated protein kinase kinase 5	protein_coding	NP_001193733.1;NP_002748.1;NP_660143.1;XP_011520089.1;XP_011520090.1;XP_016877903.1;XP_024305756.1	6845	602520	.	.	-3.82403	2.7674	0.0256967	0.195549	3.55548	1.93052	3.55548	1.93052	876	230	3.45622	0.802601	4.34056	0.806064
5616	NR_028062	PRKY	protein kinase Y-linked (pseudogene)	transcribed_pseudogene	.	9444	400008	.	.	-122.633	2.79055	7.1802e-10	4.96565e-07	3.87577	0.150602	3.87577	0.150602	1114	9	1.8361	0.010951	2.3059	0.010998
5631	NM_001204402,NM_002764	PRPS1	phosphoribosyl pyrophosphate synthetase 1	protein_coding	NP_001191331.1;NP_002755.1	9462	311850	.	.	4.95859	5.12188	0.00821098	0.0914062	3.66428	5.88053	3.66428	5.88053	951	4737	5.47831	22.6076	6.88004	22.7051
5634	NM_001039091,NM_002765	PRPS2	phosphoribosyl pyrophosphate synthetase 2	protein_coding	NP_001034180.1;NP_002756.1	9465	311860	.	.	3.27898	2.85829	0.0471624	0.284671	2.12994	3.59414	2.12994	3.59414	275	906	1.31933	3.61564	1.65691	3.63125
5644	NM_002769,XM_011516411	PRSS1	serine protease 1	protein_coding	NP_002760.1;XP_011514713.1	9475	276000	.	.	-5.34048	0.385776	0.00868697	0.0953144	1.66051	0.48898	1.66051	0.48898	176	33	2.3934	0.214573	3.0058	0.215499
5652	NM_002773	PRSS8	serine protease 8	protein_coding	NP_002764.1	9491	600823	.	.	-10.9327	1.98937	0.000222823	0.00741292	3.0414	0.731352	3.0414	0.731352	589	54	3.8154	0.29041	4.79164	0.291664
5662	NM_001270965,NM_001270966,NM_002779,NR_073110,XM_011539968,XM_011539969,XM_017016433,XM_017016434	PSD	pleckstrin and Sec7 domain containing	protein_coding	NP_001257894.1;NP_001257895.1;NP_002770.3;XP_011538270.1;XP_011538271.1;XP_016871922.1;XP_016871923.1	9507	602327	.	.	-3.69599	3.14389	0.0292911	0.212727	3.89495	2.24894	3.89495	2.24894	1130	307	6.7357	1.54108	8.45915	1.54773
5727	NM_000264,NM_001083602,NM_001083603,NM_001083604,NM_001083605,NM_001083606,NM_001083607,NM_001354918,NM_001354919,NR_149061	PTCH1	patched 1	protein_coding	NP_000255.2;NP_001077071.1;NP_001077072.1;NP_001077073.1;NP_001077074.1;NP_001077075.1;NP_001077076.1;NP_001341847.1;NP_001341848.1	9585	601309	.	.	-5.03735	3.09634	0.00792661	0.0892898	3.92908	1.93514	3.92908	1.93514	1159	231	1.64102	0.262214	2.06091	0.263345
5730	NM_000954	PTGDS	prostaglandin D2 synthase	protein_coding	NP_000945.3	9592	176803	.	.	-86.4304	1.93758	9.2401e-09	4.21755e-06	3.09214	0.118467	3.09214	0.118467	613	7	8.97412	0.078541	11.2703	0.07888
5737	NM_000959,NM_001039585,XM_017001873,XR_001737338,XR_946715	PTGFR	prostaglandin F receptor	protein_coding	NP_000950.1;NP_001034674.1;XP_016857362.1	9600	600563	.	.	-38.1439	2.64934	2.64802e-07	5.92481e-05	3.72047	0.398209	3.72047	0.398209	992	26	2.2485	0.054478	2.82382	0.054713
5740	NM_000961	PTGIS	prostaglandin I2 synthase	protein_coding	NP_000952.1	9603	601699	.	.	-4.71724	1.38585	0.0120797	0.11924	2.39874	0.929572	2.39874	0.929572	348	74	0.742986	0.129829	0.933092	0.130389
5743	NM_000963	PTGS2	prostaglandin-endoperoxide synthase 2	protein_coding	NP_000954.1	9605	600262	.	.	-3.53976	0.47093	0.042144	0.266713	1.6436	0.677229	1.6436	0.677229	173	49	0.455461	0.105731	0.571999	0.106188
5744	NM_002820,NM_198964,NM_198965,NM_198966,XM_011520774,XM_017019675	PTHLH	parathyroid hormone like hormone	protein_coding	NP_002811.1;NP_945315.1;NP_945316.1;NP_945317.1;XP_011519076.1;XP_016875164.1	9607	168470	.	.	4.87234	-0.909174	0.0187117	0.158114	0.228874	0.882511	0.228874	0.882511	14	69	0.101246	0.389238	0.127151	0.390918
5787	NM_001109754,NM_001206971,NM_001206972,NM_001330204,NM_002837,XM_006719528,XM_006719529,XM_011538614,XM_017019724,XR_944651	PTPRB	protein tyrosine phosphatase receptor type B	protein_coding	NP_001103224.1;NP_001193900.1;NP_001193901.1;NP_001317133.1;NP_002828.3;XP_006719591.1;XP_006719592.1;XP_011536916.1;XP_016875213.1	9665	176882	.	.	-5.6859	0.836076	0.00592779	0.0729835	1.99867	0.609481	1.99867	0.609481	244	43	0.236074	0.034257	0.296478	0.034405
5791	NM_001316676,NM_001316677,NM_001323354,NM_001323355,NM_001323356,NM_001323357,NM_006504,NM_130435,XM_005252691,XM_011539994,XM_011539995,XM_011539996,XM_011539998,XM_017016467,XM_017016468,XM_017016469,XM_024448092,XM_024448093,XR_002956995,XR_002956996	PTPRE	protein tyrosine phosphatase receptor type E	protein_coding	NP_001303605.1;NP_001303606.1;NP_001310283.1;NP_001310284.1;NP_001310285.1;NP_001310286.1;NP_006495.1;NP_569119.1;XP_005252748.1;XP_011538296.1;XP_011538297.1;XP_011538298.1;XP_011538300.1;XP_016871956.1;XP_016871957.1;XP_016871958.1;XP_024303860.1;XP_024303861.1	9669	600926	.	.	-20.3879	3.79676	6.07277e-06	0.000618718	4.77879	1.19908	4.77879	1.19908	2154	106	6.08019	0.240385	7.63592	0.241422
5792	NM_001329137,NM_001329138,NM_001329139,NM_001329140,NM_002840,NM_130440,XM_005271079,XM_005271080,XM_005271081,XM_005271082,XM_006710795,XM_006710796,XM_006710797,XM_006710798,XM_006710799,XM_006710800,XM_006710801,XM_011541871,XM_011541872,XM_011541873,XM_017001942,XM_017001943,XM_017001944,XM_017001945,XM_017001946,XM_017001949	PTPRF	protein tyrosine phosphatase receptor type F	protein_coding	NP_001316066.1;NP_001316067.1;NP_001316068.1;NP_001316069.1;NP_002831.2;NP_569707.2;XP_005271136.1;XP_005271137.1;XP_005271138.1;XP_005271139.1;XP_006710858.1;XP_006710859.1;XP_006710860.1;XP_006710861.1;XP_006710862.1;XP_006710863.1;XP_006710864.1;XP_011540173.1;XP_011540174.1;XP_011540175.1;XP_016857431.1;XP_016857432.1;XP_016857433.1;XP_016857434.1;XP_016857435.1;XP_016857438.1	9670	179590	.	.	-3.41443	6.00745	0.0388473	0.253307	6.65077	4.91333	6.65077	4.91333	8101	2383	12.5681	3.10162	15.7838	3.11501
5798	NM_001199763,NM_001199764,NM_002846,XM_011511566,XM_017004609,XM_017004610,XM_017004611,XM_017004612	PTPRN	protein tyrosine phosphatase receptor type N	protein_coding	NP_001186692.1;NP_001186693.1;NP_002837.1;XP_011509868.1;XP_016860098.1;XP_016860099.1;XP_016860100.1;XP_016860101.1	9676	601773	.	.	-7.34787	-1.37206	0.00638331	0.0767949	0.712427	0.118467	0.712427	0.118467	52	7	0.168684	0.016978	0.211845	0.017052
5806	NM_002852	PTX3	pentraxin 3	protein_coding	NP_002843.2	9692	602492	.	.	5.4744	0.861663	0.00692016	0.0813243	0.634685	2.0115	0.634685	2.0115	45	248	0.27952	1.29937	0.35104	1.30498
5813	NM_005859	PURA	purine rich element binding protein A	protein_coding	NP_005850.1	9701	600473	.	.	-3.45301	4.96445	0.0373509	0.247151	5.62595	3.90793	5.62595	3.90793	3940	1146	4.07403	0.982792	5.11645	0.987033
5822	NM_005049,XM_011529667	PWP2	PWP2 small subunit processome component	protein_coding	NP_005040.2;XP_011527969.1	9711	601475	.	.	3.83961	3.59944	0.0249514	0.190959	2.58447	4.33589	2.58447	4.33589	407	1570	1.56122	4.91137	1.96069	4.93256
5829	NM_001080855,NM_001243756,NM_002859,NM_025157,XM_005253917,XM_006719532,XM_006719534,XM_006719535,XM_006719536,XM_011538622,XM_011538623,XM_017019726,XM_017019729,XM_017019730,XM_017019732,XM_017019733,XM_017019734,XM_017019735,XM_017019736,XM_017019737,XM_017019738,XM_017019739,XM_017019740,XM_017019742,XM_017019743,XM_024449107,XM_024449108,XM_024449109,XM_024449110,XR_002957365	PXN	paxillin	protein_coding	NP_001074324.1;NP_001230685.1;NP_002850.2;NP_079433.3;XP_005253974.1;XP_006719595.1;XP_006719597.1;XP_006719598.1;XP_006719599.1;XP_011536924.1;XP_011536925.1;XP_016875215.1;XP_016875218.1;XP_016875219.1;XP_016875221.1;XP_016875222.1;XP_016875223.1;XP_016875224.1;XP_016875225.1;XP_016875226.1;XP_016875227.1;XP_016875228.1;XP_016875229.1;XP_016875231.1;XP_016875232.1;XP_024304875.1;XP_024304876.1;…	9718	602505	.	.	-3.41667	5.14984	0.0388753	0.253417	5.80456	4.09295	5.80456	4.09295	4470	1314	14.0092	3.23449	17.5938	3.24845
5864	NM_002866,XM_011528164	RAB3A	RAB3A, member RAS oncogene family	protein_coding	NP_002857.1;XP_011526466.1	9777	179490	.	.	-6.40524	0.806094	0.00356207	0.0514516	1.99423	0.550488	1.99423	0.550488	243	38	1.92566	0.243473	2.41838	0.244523
5865	NM_002867,XM_017001958	RAB3B	RAB3B, member RAS oncogene family	protein_coding	NP_002858.2;XP_016857447.1	9778	179510	.	.	-8.36452	3.99491	0.000690423	0.0163963	4.87973	2.1371	4.87973	2.1371	2316	278	2.15769	0.214413	2.70978	0.215338
5874	NM_001375327,NM_004163,XM_006722518,XM_011526131,XM_017025913,XM_017025914,XM_024451232,XR_935245	RAB27B	RAB27B, member RAS oncogene family	protein_coding	NP_001362256.1;NP_004154.2;XP_006722581.1;XP_011524433.1;XP_016881402.1;XP_016881403.1;XP_024307000.1	9767	603869	.	.	-4.59054	2.29686	0.0126226	0.122846	3.1749	1.45854	3.1749	1.45854	654	143	1.10629	0.200081	1.38935	0.200945
5888	NM_001164269,NM_001164270,NM_002875,NM_133487,XM_006720626,XM_011521857,XM_011521858,XM_011521859,XM_011521860,XM_011521861,XM_011521862	RAD51	RAD51 recombinase	protein_coding	NP_001157741.1;NP_001157742.1;NP_002866.2;NP_597994.3;XP_006720689.1;XP_011520159.1;XP_011520160.1;XP_011520161.1;XP_011520162.1;XP_011520163.1;XP_011520164.1	9817	179617	.	.	6.99608	2.56584	0.00180411	0.0322171	1.30661	3.50062	1.30661	3.50062	120	844	0.627809	3.62693	0.788446	3.64258
5890	NM_001321809,NM_001321810,NM_001321812,NM_001321814,NM_001321815,NM_001321817,NM_001321818,NM_001321819,NM_001321821,NM_002877,NM_133509,NM_133510	RAD51B	RAD51 paralog B	protein_coding	NP_001308738.1;NP_001308739.1;NP_001308741.1;NP_001308743.1;NP_001308744.1;NP_001308746.1;NP_001308747.1;NP_001308748.1;NP_001308750.1;NP_002868.1;NP_598193.2;NP_598194.1	9822	602948	.	.	-3.54	2.93175	0.0347862	0.236206	3.68509	2.12097	3.68509	2.12097	966	274	4.9188	1.29415	6.17737	1.29973
5902	NM_001278639,NM_001278640,NM_001278641,NM_002882,XM_011530289,XM_011530290,XM_011530291,XM_017028890,XM_017028891,XM_017028892	RANBP1	RAN binding protein 1	protein_coding	NP_001265568.1;NP_001265569.1;NP_001265570.1;NP_002873.1;XP_011528591.1;XP_011528592.1;XP_011528593.1;XP_016884379.1;XP_016884380.1;XP_016884381.1	9847	601180	.	.	3.25192	6.26952	0.0467875	0.283291	5.22014	6.89442	5.22014	6.89442	2954	9649	25.5704	68.7847	32.1131	69.0815
5909	NM_001145657,NM_001145658,NM_001330383,NM_001350524,NM_001350525,NM_001350526,NM_001350527,NM_001350528,NM_002885,XM_005245955,XM_006710804,XM_006710805,XM_017001965,XM_017001966,XM_017001967,XM_017001968,XM_017001969,XM_017001970,XM_017001971,XM_017001972,XM_017001973,XM_017001974,XM_017001975,XM_017001976,XM_017001977,XM_017001980,XM_017001982,XM_017001984,XM_017001985,XM_017001987,XM_017001988…	RAP1GAP	RAP1 GTPase activating protein	protein_coding	NP_001139129.1;NP_001139130.1;NP_001317312.1;NP_001337453.1;NP_001337454.1;NP_001337455.1;NP_001337456.1;NP_001337457.1;NP_002876.2;XP_005246012.2;XP_006710867.2;XP_006710868.2;XP_016857454.1;XP_016857455.1;XP_016857456.1;XP_016857457.1;XP_016857458.1;XP_016857459.1;XP_016857460.1;XP_016857461.1;XP_016857462.1;XP_016857463.1;XP_016857464.1;XP_016857465.1;XP_016857466.1;XP_016857469.1;XP_016857471…	9858	600278	.	.	-3.49519	3.10425	0.0364807	0.243226	3.84158	2.26737	3.84158	2.26737	1086	312	3.91951	0.829091	4.92239	0.83267
5915	NM_000965,NM_001290216,NM_001290217,NM_001290266,NM_001290276,NM_001290277,NM_001290300,NM_016152,NR_110892,NR_110893	RARB	retinoic acid receptor beta	protein_coding	NP_000956.2;NP_001277145.1;NP_001277146.1;NP_001277195.1;NP_001277205.1;NP_001277206.1;NP_001277229.1;NP_057236.1	9865	180220	.	.	4.78681	5.0225	0.00960906	0.102189	3.61163	5.77432	3.61163	5.77432	914	4395	3.47333	13.9987	4.36204	14.0591
5923	NM_001145648,NM_002891,NM_153815,XM_011521866,XM_011521867,XM_017022455,XM_017022456,XM_017022457,XM_017022458,XM_017022459	RASGRF1	Ras protein specific guanine nucleotide releasing factor 1	protein_coding	NP_001139120.1;NP_002882.3;NP_722522.1;XP_011520168.1;XP_011520169.1;XP_016877944.1;XP_016877945.1;XP_016877946.1;XP_016877947.1;XP_016877948.1	9875	606600	.	.	4.11591	-1.30749	0.0395799	0.25669	0.198318	0.688217	0.198318	0.688217	12	50	0.022682	0.076589	0.028486	0.076919
5933	NM_001323281,NM_001323282,NM_002895,NM_183404,XM_006723842,XM_017027992,XM_024451956,XM_024451957,XM_024451958	RBL1	RB transcriptional corepressor like 1	protein_coding	NP_001310210.1;NP_001310211.1;NP_002886.2;NP_899662.1;XP_006723905.1;XP_016883481.1;XP_024307724.1;XP_024307725.1;XP_024307726.1	9893	116957	.	.	4.93498	4.53858	0.00844493	0.0931965	3.14116	5.30776	3.14116	5.30776	637	3158	1.34197	5.50628	1.68533	5.53004
5935	NM_006743,XM_024452413,XM_024452414	RBM3	RNA binding motif protein 3	protein_coding	NP_006734.1;XP_024308181.1;XP_024308182.1	9900	300027	.	.	3.38795	7.66481	0.0399248	0.25834	6.54659	8.29611	6.54659	8.29611	7531	25628	31.3169	86.5992	39.3299	86.9729
5950	NM_001323517,NM_001323518,NM_006744	RBP4	retinol binding protein 4	protein_coding	NP_001310446.1;NP_001310447.1;NP_006735.2	9922	180250	.	.	-42.5882	3.10136	1.20994e-07	3.28728e-05	4.14774	0.476357	4.14774	0.476357	1362	32	16.5169	0.291983	20.7431	0.293243
5959	NM_001199771,NM_002905	RDH5	retinol dehydrogenase 5	protein_coding	NP_001186700.1;NP_002896.2	9940	601617	.	.	-3.92635	-0.304933	0.0336268	0.231904	1.17156	0.398209	1.17156	0.398209	102	26	0.941034	0.199511	1.18182	0.200372
5979	NM_001355216,NM_020630,NM_020975	RET	ret proto-oncogene	protein_coding	NP_001342145.1;NP_065681.1;NP_066124.1	9967	164761	.	.	-7.62073	-2.89059	0.0336648	0.231904	0.258796	0.0348519	0.258796	0.0348519	16	2	0.032608	0.003518	0.040952	0.003533
5982	NM_001278791,NM_001278792,NM_001278793,NM_002914,NM_181471,XM_006716080,XM_017012492,XM_017012493,XR_927506	RFC2	replication factor C subunit 2	protein_coding	NP_001265720.1;NP_001265721.1;NP_001265722.1;NP_002905.2;NP_852136.1;XP_006716143.1;XP_016867981.1;XP_016867982.1	9970	600404	.	.	4.87573	5.12872	0.00885004	0.0963624	3.68922	5.88322	3.68922	5.88322	969	4746	6.64026	29.2234	8.3393	29.3496
5983	NM_002915,NM_181558,XM_011535172,XM_011535173,XM_011535174,XM_011535175,XM_017020680,XM_017020681,XM_017020682,XM_017020683	RFC3	replication factor C subunit 3	protein_coding	NP_002906.1;NP_853536.2;XP_011533474.1;XP_011533475.1;XP_011533476.1;XP_011533477.1;XP_016876169.1;XP_016876170.1;XP_016876171.1;XP_016876172.1	9971	600405	.	.	4.91162	5.13601	0.00856577	0.0942565	3.68785	5.89216	3.68785	5.89216	968	4776	4.54518	19.4804	5.70815	19.5645
5984	NM_002916,NM_181573	RFC4	replication factor C subunit 4	protein_coding	NP_002907.1;NP_853551.1	9972	102577	.	.	3.20568	5.22267	0.0495463	0.294235	4.2284	5.85516	4.2284	5.85516	1445	4653	12.3631	33.2979	15.5264	33.4416
5988	NM_021026,XM_011530298,XM_011530299,XM_017028900,XM_017028902	RFPL1	ret finger protein like 1	protein_coding	NP_066306.2;XP_011528600.1;XP_011528601.1;XP_016884389.1;XP_016884391.1	9977	605968	.	.	9.84794	-3.35131	0.0457996	0.281129	0.0176084	0.182036	0.0176084	0.182036	1	11	0.000887	0.020773	0.001114	0.020863
5990	NM_000635,NM_134433,XM_011528172,XM_017027107,XR_001753732	RFX2	regulatory factor X2	protein_coding	NP_000626.2;NP_602309.1;XP_011526474.1;XP_016882596.1	9983	142765	.	.	-4.37407	-0.130032	0.0216731	0.17484	1.29221	0.411532	1.29221	0.411532	118	27	0.35105	0.0653	0.440873	0.065582
5991	NM_001282116,NM_001282117,NM_001377999,NM_002919,NM_134428,XM_006716840,XM_006716843,XM_006716844,XM_006716847,XM_011517998,XM_011517999,XM_011518001,XM_017015000,XM_017015001,XM_017015002,XM_024447630,XM_024447631,XM_024447632,XM_024447633,XM_024447634,XM_024447635	RFX3	regulatory factor X3	protein_coding	NP_001269045.1;NP_001269046.1;NP_001364928.1;NP_002910.1;NP_602304.1;XP_006716903.1;XP_006716906.1;XP_006716907.1;XP_006716910.1;XP_011516300.1;XP_011516301.1;XP_011516303.1;XP_016870489.1;XP_016870490.1;XP_016870491.1;XP_024303398.1;XP_024303399.1;XP_024303400.1;XP_024303401.1;XP_024303402.1;XP_024303403.1	9984	601337	.	.	-3.66317	4.59687	0.029704	0.214731	5.28473	3.50684	5.28473	3.50684	3093	848	4.15116	1.01605	5.21331	1.02043
5999	NM_001102445,NM_001113380,NM_001113381,NM_005613	RGS4	regulator of G protein signaling 4	protein_coding	NP_001095915.1;NP_001106851.1;NP_001106852.1;NP_005604.1	10000	602516	.	.	-7.80029	3.9002	0.000982392	0.0210716	4.7775	2.13309	4.7775	2.13309	2152	277	8.58327	0.912987	10.7795	0.916926
6038	NM_001282192,NM_001282193,NM_002937,NM_194431	RNASE4	ribonuclease A family member 4	protein_coding	NP_001269121.1;NP_001269122.1;NP_002928.1;NP_919412.1	10047	601030	.	.	-3.97411	3.23137	0.0217694	0.175184	3.99723	2.25264	3.99723	2.25264	1219	308	6.96216	1.44319	8.74356	1.44942
6059	NM_001040876,NM_002940	ABCE1	ATP binding cassette subfamily E member 1	protein_coding	NP_001035809.1;NP_002931.2	69	601213	.	.	4.53855	7.5913	0.0120175	0.118884	6.14216	8.3084	6.14216	8.3084	5670	25848	17.3662	65.6982	21.8097	65.9817
6091	NM_001145845,NM_002941,NM_133631,XM_006713277,XM_011533976,XM_011533977,XM_011533978,XM_011533979,XM_011533980,XM_017006982,XM_017006983,XM_017006984,XM_017006985	ROBO1	roundabout guidance receptor 1	protein_coding	NP_001139317.1;NP_002932.1;NP_598334.2;XP_006713340.1;XP_011532278.1;XP_011532279.1;XP_011532280.1;XP_011532281.1;XP_011532282.1;XP_016862471.1;XP_016862472.1;XP_016862473.1;XP_016862474.1	10249	602430	.	.	3.23321	6.20792	0.0478254	0.28738	5.16639	6.83138	5.16639	6.83138	2843	9233	4.52336	12.2406	5.68075	12.2934
6095	NM_002943,NM_134260,NM_134261,NM_134262,XM_005254584,XM_011521874,XM_011521875,XM_011521877,XM_011521878,XM_011521879,XM_017022466,XM_017022467	RORA	RAR related orphan receptor A	protein_coding	NP_002934.1;NP_599022.1;NP_599023.1;NP_599024.1;XP_005254641.1;XP_011520176.1;XP_011520177.1;XP_011520179.1;XP_011520180.1;XP_011520181.1;XP_016877955.1;XP_016877956.1	10258	600825	.	.	-51.5594	6.19608	2.2371e-08	8.6534e-06	7.1779	1.92124	7.1779	1.92124	11710	228	13.0604	0.206115	16.4022	0.207005
6240	NM_001033,NM_001318064,NM_001318065,NM_001330193	RRM1	ribonucleotide reductase catalytic subunit M1	protein_coding	NP_001024.1;NP_001304993.1;NP_001304994.1;NP_001317122.1	10451	180410	.	.	5.19643	7.12771	0.00659244	0.0785421	5.5276	7.87968	5.5276	7.87968	3675	19182	13.9239	60.413	17.4866	60.6737
6241	NM_001034,NM_001165931,NR_164157	RRM2	ribonucleotide reductase regulatory subunit M2	protein_coding	NP_001025.1;NP_001159403.1	10452	180390	.	.	15.2419	4.95654	2.78979e-05	0.00180877	2.26876	5.88829	2.26876	5.88829	311	4763	1.1393	14.4497	1.43081	14.5121
6248	NM_006511	RSC1A1	regulator of solute carriers 1	protein_coding	NP_006502.1	10458	601966	.	.	-4.12554	-1.00965	0.035573	0.238892	0.816688	0.242922	0.816688	0.242922	62	15	0.316338	0.063123	0.397279	0.063396
6258	NM_001256570,NM_001256571,NM_006917,NR_033824	RXRG	retinoid X receptor gamma	protein_coding	NP_001243499.1;NP_001243500.1;NP_008848.1	10479	180247	.	.	-6.69929	3.25333	0.00216279	0.0362136	4.13368	1.79478	4.13368	1.79478	1348	202	8.17399	1.07839	10.2655	1.08305
6275	NM_002961,NM_019554	S100A4	S100 calcium binding protein A4	protein_coding	NP_002952.1;NP_062427.1	10494	114210	.	.	8.65413	3.94884	0.000591159	0.0146806	2.06791	4.84009	2.06791	4.84009	260	2261	5.97159	42.8355	7.49953	43.0204
6289	NM_001127380,NM_030754	SAA2	serum amyloid A2	protein_coding	NP_001120852.1;NP_110381.2	10514	104751	.	.	13.3559	1.42156	9.40793e-05	0.00414612	0.452489	2.57028	0.452489	2.57028	30	404	0.292478	4.42694	0.367315	4.44604
6299	NM_001127892,NM_002968	SALL1	spalt like transcription factor 1	protein_coding	NP_001121364.1;NP_002959.2	10524	602218	.	.	-3.5433	1.68708	0.0370157	0.24536	2.58151	1.26662	2.58151	1.26662	406	115	0.934397	0.218092	1.17348	0.219033
6308	gene-SC4MOP	SC4MOP	sterol-C4-methyl oxidase pseudogene	pseudogene	.	10546	.	.	.	-7.06164	-1.24078	0.00653741	0.0781135	0.7655	0.134624	0.7655	0.134624	57	8	0.593057	0.063515	0.744802	0.063789
6324	NM_001037,NM_001321605,NM_199037	SCN1B	sodium voltage-gated channel beta subunit 1	protein_coding	NP_001028.1;NP_001308534.1;NP_950238.1	10586	600235	.	.	-5.50867	0.54594	0.00735315	0.084926	1.77881	0.526198	1.77881	0.526198	198	36	0.993337	0.143359	1.2475	0.143979
6331	NM_000335,NM_001099404,NM_001099405,NM_001160160,NM_001160161,NM_001354701,NM_198056,XM_011533991,XM_017007017	SCN5A	sodium voltage-gated channel alpha subunit 5	protein_coding	NP_000326.2;NP_001092874.1;NP_001092875.1;NP_001153632.1;NP_001153633.1;NP_001341630.1;NP_932173.1;XP_011532293.1;XP_016862506.1	10593	600163	.	.	38.9619	5.2788	1.25244e-07	3.36272e-05	1.55593	6.26028	1.55593	6.26028	158	6188	0.216184	7.19044	0.2715	7.22147
6343	NM_021920,XM_017018109	SCT	secretin	protein_coding	NP_068739.1;XP_016873598.1	10607	182099	.	.	-12.9575	1.11521	0.000124636	0.0050969	2.31577	0.384763	2.31577	0.384763	324	25	7.32368	0.302923	9.19758	0.30423
6405	NM_001318798,NM_001318800,NM_004186,XM_005265381,XM_005265382,XM_006713289,XM_006713290,XM_011533998,XM_011534000,XR_940487	SEMA3F	semaphorin 3F	protein_coding	NP_001305727.1;NP_001305729.1;NP_004177.3;XP_005265438.1;XP_005265439.1;XP_006713352.1;XP_006713353.1;XP_011532300.1;XP_011532302.1	10728	601124	.	.	-3.66545	1.72509	0.0324422	0.227115	2.62237	1.26662	2.62237	1.26662	420	115	1.46373	0.309444	1.83825	0.31078
6414	NM_001085486,NM_001093726,NM_005410	SELENOP	selenoprotein P	protein_coding	NP_001078955.1;NP_001087195.1;NP_005401.3	10751	601484	.	.	-13.2297	6.81941	5.77406e-05	0.00293487	7.72085	4.07631	7.72085	4.07631	17098	1298	98.8793	6.22317	124.179	6.25002
6423	NM_003013	SFRP2	secreted frizzled related protein 2	protein_coding	NP_003004.1	10777	604157	.	.	25.7037	0.0392513	1.40886e-05	0.00112817	0.102564	1.55173	0.102564	1.55173	6	158	0.033895	0.780855	0.042567	0.784225
6446	NM_001143676,NM_001143677,NM_001143678,NM_001291995,NM_005627,XM_011536071	SGK1	serum/glucocorticoid regulated kinase 1	protein_coding	NP_001137148.1;NP_001137149.1;NP_001137150.1;NP_001278924.1;NP_005618.2;XP_011534373.1	10810	602958	.	.	-7.51722	5.00455	0.00115804	0.0236271	5.84857	3.09273	5.84857	3.09273	4611	616	23.2046	2.56307	29.1419	2.57413
6447	NM_001144757,NM_003020	SCG5	secretogranin V	protein_coding	NP_001138229.1;NP_003011.1	10816	173120	.	.	5.07204	2.05876	0.00816191	0.0911753	1.24067	2.98547	1.24067	2.98547	111	566	1.00537	4.28892	1.26262	4.30743
6450	NM_001001713,NM_001317740,NM_001317741,NM_001317742,NM_007341	SH3BGR	SH3 domain binding glutamate rich protein	protein_coding	NP_001001713.1;NP_001304669.1;NP_001304670.1;NP_001304671.1;NP_031367.1	10822	602230	.	.	6.13846	7.42935	0.00303558	0.0463089	5.62307	8.21627	5.62307	8.21627	3932	24244	39.372	198.171	49.446	199.027
6457	NM_001301108,NM_001301109,NM_001324182,NM_001324183,NM_001324184,NM_001324185,NM_001324186,NM_001324187,NM_003027,NR_125370,NR_136711,NR_136712,NR_136713,NR_136714,XM_011521889,XM_011521891,XM_011521892,XM_017022486,XM_024450017,XR_001751372,XR_001751373,XR_001751374,XR_001751375,XR_002957669,XR_931878,XR_931879,XR_931880,XR_931882	SH3GL3	SH3 domain containing GRB2 like 3, endophilin A3	protein_coding	NP_001288037.1;NP_001288038.1;NP_001311111.1;NP_001311112.1;NP_001311113.1;NP_001311114.1;NP_001311115.1;NP_001311116.1;NP_003018.3;XP_011520191.1;XP_011520193.1;XP_011520194.1;XP_016877975.1;XP_024305785.1	10832	603362	.	.	5.97693	6.88061	0.00344925	0.0502674	5.11977	7.66426	5.11977	7.66426	2750	16510	15.9852	87.9811	20.0753	88.3607
6458	NR_033412	SH3GL1P1	SH3 domain containing GRB2 like 1, endophilin A2 pseudogene 1	transcribed_pseudogene	.	10835	.	.	.	-13.8598	-1.70546	0.00139033	0.0268218	0.611681	0.0519671	0.611681	0.0519671	43	3	0.201947	0.010799	0.253619	0.010845
6461	NM_003028	SHB	SH2 domain containing adaptor protein B	protein_coding	NP_003019.2	10838	600314	.	.	5.02037	4.28876	0.00786792	0.0887185	2.90378	5.06856	2.90378	5.06856	528	2663	1.04142	4.35776	1.30789	4.37657
6469	NM_000193,NM_001310462,NR_132318,NR_132319,XM_011516479,XM_011516480	SHH	sonic hedgehog signaling molecule	protein_coding	NP_000184.1;NP_001297391.1;XP_011514781.1;XP_011514782.1	10848	600725	.	.	-4.83175	0.855654	0.0116984	0.116466	1.98531	0.688217	1.98531	0.688217	241	50	0.61785	0.103498	0.775938	0.103945
6476	NM_001041,XM_011513078	SI	sucrase-isomaltase	protein_coding	NP_001032.2;XP_011511380.1	10856	609845	.	.	-8.11526	-0.304488	0.00204894	0.0350433	1.26298	0.22794	1.26298	0.22794	114	14	0.224833	0.022978	0.28236	0.023077
6489	NM_001304450,NM_003034	ST8SIA1	ST8 alpha-N-acetyl-neuraminide alpha-2,8-sialyltransferase 1	protein_coding	NP_001291379.1;NP_003025.1	10869	601123	.	.	-4.23449	1.03038	0.0195017	0.162909	2.09304	0.823934	2.09304	0.823934	266	63	0.327314	0.063146	0.411064	0.063418
6490	NM_001200053,NM_001200054,NM_001320121,NM_001320122,NM_006928	PMEL	premelanosome protein	protein_coding	NP_001186982.1;NP_001186983.1;NP_001307050.1;NP_001307051.1;NP_008859.1	10880	155550	.	.	-14.8081	6.06196	3.14069e-05	0.0019224	6.97866	3.24002	6.97866	3.24002	10189	691	58.1574	3.42331	73.038	3.43809
6491	NM_001048166,NM_001282936,NM_001282937,NM_001282938,NM_001282939,NM_001377417,NM_003035,XM_006710834,XM_011541991,XM_011541992,XM_011541994,XM_011541998,XM_011542001,XM_017002123,XM_017002124,XM_017002125,XM_017002126,XM_017002127,XR_001737370	STIL	STIL centriolar assembly protein	protein_coding	NP_001041631.1;NP_001269865.1;NP_001269866.1;NP_001269867.1;NP_001269868.1;NP_001364346.1;NP_003026.2;XP_006710897.1;XP_011540293.1;XP_011540294.1;XP_011540296.1;XP_011540300.1;XP_011540303.1;XP_016857612.1;XP_016857613.1;XP_016857614.1;XP_016857615.1;XP_016857616.1	10879	181590	.	.	4.84212	3.8165	0.00934252	0.0998665	2.53947	4.60375	2.53947	4.60375	392	1907	0.929654	3.85292	1.16752	3.86955
6492	NM_001374769,NM_005068,XM_011536072	SIM1	SIM bHLH transcription factor 1	protein_coding	NP_001361698.1;NP_005059.2;XP_011534374.1	10882	603128	.	.	8.63565	-1.37491	0.00364926	0.0521371	0.102564	0.720688	0.102564	0.720688	6	53	0.007118	0.061082	0.00894	0.061346
6505	NM_004170,XM_011518007,XM_011518008,XM_011518009,XM_011518010,XM_017015042,XM_017015043	SLC1A1	solute carrier family 1 member 1	protein_coding	NP_004161.4;XP_011516309.1;XP_011516310.1;XP_011516311.1;XP_011516312.1;XP_016870531.1;XP_016870532.1	10939	133550	.	.	-9.47175	4.08695	0.000363934	0.010487	4.98641	2.08401	4.98641	2.08401	2500	265	8.07571	0.704746	10.142	0.707788
6513	NM_006516	SLC2A1	solute carrier family 2 member 1	protein_coding	NP_006507.2	11005	138140	.	.	-36.5925	9.43937	1.62738e-07	4.12668e-05	10.4015	5.24543	10.4015	5.24543	110063	3021	387.179	8.81769	486.246	8.85574
6515	NM_006931	SLC2A3	solute carrier family 2 member 3	protein_coding	NP_008862.1	11007	138170	.	.	-19.1203	9.78527	7.25888e-06	0.000699107	10.7126	6.47099	10.7126	6.47099	136566	7174	424.799	18.5172	533.492	18.5971
6518	NM_001135585,NM_001328619,NM_001328620,NM_001328621,NM_003039	SLC2A5	solute carrier family 2 member 5	protein_coding	NP_001129057.1;NP_001315548.1;NP_001315549.1;NP_001315550.1;NP_003030.1	11010	138230	.	.	-486.507	3.62248	7.73374e-13	2.32797e-09	4.67443	0.0688816	4.67443	0.0688816	1998	4	6.10467	0.009287	7.66667	0.009327
6519	NM_000341,XM_011533047	SLC3A1	solute carrier family 3 member 1	protein_coding	NP_000332.2;XP_011531349.1	11025	104614	.	.	-6.83814	-1.12045	0.00666332	0.0792033	0.816688	0.150602	0.816688	0.150602	62	9	0.192679	0.0202	0.24198	0.020287
6523	NM_000343,NM_001256314,XM_011530331	SLC5A1	solute carrier family 5 member 1	protein_coding	NP_000334.1;NP_001243243.1;XP_011528633.1	11036	182380	.	.	25.0514	4.68012	1.69684e-06	0.000239045	1.56793	5.65128	1.56793	5.65128	160	4029	0.406272	8.33953	0.510223	8.37552
6542	NM_001008539,NM_001164771,NM_001370337,NM_001370338,NM_003046,XM_005273611,XM_005273612,XM_017013746	SLC7A2	solute carrier family 7 member 2	protein_coding	NP_001008539.3;NP_001158243.1;NP_001357266.1;NP_001357267.1;NP_003037.4;XP_005273668.1;XP_005273669.1;XP_016869235.1	11060	601872	.	.	-3.20002	6.429	0.0496958	0.294964	7.04724	5.39292	7.04724	5.39292	10689	3355	16.776	4.35996	21.0684	4.37877
6547	NM_001130417,NM_033262,NM_058240,NM_182932,NM_182936,NM_183002,NR_104122,XM_006720240,XM_017021606,XM_017021607,XM_017021608,XM_017021609,XM_017021610,XM_017021611	SLC8A3	solute carrier family 8 member A3	protein_coding	NP_001123889.1;NP_150287.1;NP_489479.1;NP_891977.1;NP_891981.1;NP_892114.1;XP_006720303.1;XP_016877095.1;XP_016877096.1;XP_016877097.1;XP_016877098.1;XP_016877099.1;XP_016877100.1	11070	607991	.	.	-66.9879	0.796597	1.36952e-07	3.59255e-05	2.12994	0.0688816	2.12994	0.0688816	275	4	0.576341	0.006362	0.723808	0.006389
6548	NM_003047,NR_046474,XM_011542021	SLC9A1	solute carrier family 9 member A1	protein_coding	NP_003038.2;XP_011540323.1	11071	107310	.	.	-7.11231	1.00893	0.00213701	0.0360349	2.16592	0.574375	2.16592	0.574375	284	40	0.712793	0.081399	0.895174	0.08175
6553	NM_001323971,NM_001323972,NM_001323973,NM_001323974,NM_001323975,NM_004594,NR_136664,NR_136665,NR_136666,NR_136667,XM_017023594,XR_001751967,XR_001751968,XR_001751969	SLC9A5	solute carrier family 9 member A5	protein_coding	NP_001310900.1;NP_001310901.1;NP_001310902.1;NP_001310903.1;NP_001310904.1;NP_004585.1;XP_016879083.1	11078	600477	.	.	-4.91349	-0.219859	0.0143406	0.133803	1.25558	0.357489	1.25558	0.357489	113	23	0.296206	0.044368	0.371996	0.04456
6563	NM_001128588,NM_001146036,NM_001146037,NM_001308278,NM_001308279,NM_015865,XM_005258329,XM_005258333,XM_006722526,XM_011526142,XM_011526144,XM_024451238,XR_001753266	SLC14A1	solute carrier family 14 member 1 (Kidd blood group)	protein_coding	NP_001122060.3;NP_001139508.2;NP_001139509.1;NP_001295207.1;NP_001295208.1;NP_056949.4;XP_005258386.1;XP_005258390.1;XP_006722589.1;XP_011524444.1;XP_011524446.1;XP_024307006.1	10918	613868	.	.	7.76041	-0.960013	0.00364691	0.0521371	0.151235	0.90152	0.151235	0.90152	9	71	0.021783	0.142258	0.027356	0.142872
6564	NM_005073	SLC15A1	solute carrier family 15 member 1	protein_coding	NP_005064.1	10920	600544	.	.	-3.9145	-0.479011	0.0356018	0.238892	1.07396	0.357489	1.07396	0.357489	90	23	0.340375	0.072516	0.427466	0.072829
6565	NM_001145998,NM_021082,XM_005247722,XM_006713736,XM_017007074	SLC15A2	solute carrier family 15 member 2	protein_coding	NP_001139470.1;NP_066568.3;XP_005247779.1;XP_006713799.1;XP_016862563.1	10921	602339	.	.	-7.7751	2.31159	0.00113358	0.0232858	3.28623	1.08731	3.28623	1.08731	713	92	1.64841	0.179641	2.07018	0.180416
6568	NM_005074,XM_011514818,XM_011514819,XM_011514820,XM_011514821,XM_017011199,XM_017011201,XM_017011202	SLC17A1	solute carrier family 17 member 1	protein_coding	NP_005065.2;XP_011513120.2;XP_011513121.2;XP_011513122.2;XP_011513123.1;XP_016866688.1;XP_016866690.1;XP_016866691.1	10929	182308	.	.	-4.93989	-2.02785	0.0366724	0.244005	0.452489	0.102127	0.452489	0.102127	30	6	0.159776	0.026018	0.200657	0.02613
6578	NM_005630,XM_017007077,XM_024453721	SLCO2A1	solute carrier organic anion transporter family member 2A1	protein_coding	NP_005621.2;XP_016862566.1;XP_024309489.1	10955	601460	.	.	-36.3331	1.79672	5.59178e-07	0.000102791	2.94807	0.242922	2.94807	0.242922	547	15	1.614	0.035956	2.02696	0.036111
6579	NM_021094,NM_134431,XM_005253474,XM_005253477,XM_011520818,XM_011520819,XM_011520820,XM_011520821,XM_017019849,XM_017019850,XM_024449138,XM_024449139	SLCO1A2	solute carrier organic anion transporter family member 1A2	protein_coding	NP_066580.1;NP_602307.1;XP_005253531.1;XP_005253534.1;XP_011519120.1;XP_011519121.1;XP_011519122.1;XP_011519123.1;XP_016875338.1;XP_016875339.1;XP_024304906.1;XP_024304907.1	10956	602883	.	.	-20.5959	0.576521	2.06264e-05	0.0014803	1.92594	0.182036	1.92594	0.182036	228	11	0.405473	0.013433	0.50922	0.013491
6581	NM_021977,XM_005267106,XM_005267107,XM_011536075,XM_011536076,XM_017011203,XR_001743588,XR_001743589	SLC22A3	solute carrier family 22 member 3	protein_coding	NP_068812.1;XP_005267163.1;XP_005267164.1;XP_011534377.1;XP_011534378.1;XP_016866692.1	10967	604842	.	.	-5.98632	3.50401	0.00358019	0.0516806	4.35066	2.08401	4.35066	2.08401	1580	265	3.29717	0.591561	4.14082	0.594113
6588	NM_003063	SLN	sarcolipin	protein_coding	NP_003054.1	11089	602203	.	.	-19.2793	0.82668	2.23806e-05	0.0015442	2.11366	0.22794	2.11366	0.22794	271	14	4.46364	0.180863	5.60574	0.181644
6615	NM_005985	SNAI1	snail family transcriptional repressor 1	protein_coding	NP_005976.2	11128	604238	.	.	-9.30531	-0.0358503	0.000998433	0.0211965	1.44318	0.242922	1.44318	0.242922	140	15	0.974294	0.0868	1.22358	0.087175
6628	NM_003091,NM_198216	SNRPB	small nuclear ribonucleoprotein polypeptides B and B1	protein_coding	NP_003082.1;NP_937859.1	11153	182282	.	.	3.19918	6.55664	0.0497336	0.294964	5.51797	7.17389	5.51797	7.17389	3650	11729	41.3844	111.045	51.9734	111.525
6632	NM_001291916,NM_006938	SNRPD1	small nuclear ribonucleoprotein D1 polypeptide	protein_coding	NP_001278845.1;NP_008869.1	11158	601063	.	.	4.09274	5.66345	0.0187578	0.158318	4.38499	6.36499	4.38499	6.36499	1620	6660	3.96715	13.5502	4.98222	13.6087
6641	NM_021021,XM_011517239	SNTB1	syntrophin beta 1	protein_coding	NP_066301.1;XP_011515541.1	11168	600026	.	.	-4.86287	2.58791	0.00965721	0.10251	3.45082	1.60488	3.45082	1.60488	809	167	1.95293	0.332841	2.45263	0.334277
6653	NM_003105	SORL1	sortilin related receptor 1	protein_coding	NP_003096.2	11185	602005	.	.	-8.4058	3.83101	0.000675784	0.0161495	4.72219	2.00712	4.72219	2.00712	2068	247	2.26611	0.224463	2.84594	0.225431
6657	NM_003106	SOX2	SRY-box transcription factor 2	protein_coding	NP_003097.1	11195	184429	.	.	7.38726	-0.876609	0.0041017	0.0562892	0.167101	0.938802	0.167101	0.938802	10	75	0.044629	0.291265	0.056049	0.292522
6658	NM_005634	SOX3	SRY-box transcription factor 3	protein_coding	NP_005625.2	11199	313430	.	.	20.0641	-0.844865	0.000117521	0.00483254	0.0691796	1.0106	0.0691796	1.0106	4	83	0.019729	0.392011	0.024777	0.393703
6659	NM_003107	SOX4	SRY-box transcription factor 4	protein_coding	NP_003098.1	11200	184430	.	.	-3.94788	6.52316	0.0217204	0.174975	7.20685	5.25423	7.20685	5.25423	11949	3040	29.2135	6.16748	36.6884	6.1941
6676	NM_001317931,NM_003116,XM_005260520,XM_011529009	SPAG4	sperm associated antigen 4	protein_coding	NP_001304860.1;NP_003107.1;XP_005260577.1;XP_011527311.1	11214	603038	.	.	-53.8822	3.18947	3.27853e-08	1.11676e-05	4.23782	0.411532	4.23782	0.411532	1455	27	11.092	0.164863	13.9301	0.165575
6689	NM_001243998,NM_001243999,NM_001244000,NM_003121	SPIB	Spi-B transcription factor	protein_coding	NP_001230927.1;NP_001230928.1;NP_001230929.2;NP_003112.2	11242	606802	.	.	7.03001	-2.14232	0.0152402	0.139125	0.0691796	0.437812	0.0691796	0.437812	4	29	0.012557	0.07331	0.01577	0.073626
6690	NM_001354966,NM_001379610,NM_003122	SPINK1	serine peptidase inhibitor Kazal type 1	protein_coding	NP_001341895.1;NP_001366539.1;NP_003113.2	11244	167790	.	.	-5.29515	4.70058	0.00617704	0.0750252	5.48235	3.20983	5.48235	3.20983	3559	675	102.316	15.9958	128.496	16.0649
6692	NM_001032367,NM_003710,NM_181642,XM_006720657,XM_011521957,XM_011521958	SPINT1	serine peptidase inhibitor, Kunitz type 1	protein_coding	NP_001027539.1;NP_003701.1;NP_857593.1;XP_006720720.1;XP_011520259.1;XP_011520260.1	11246	605123	.	.	-7.17158	3.43543	0.00154572	0.0288461	4.31817	1.86425	4.31817	1.86425	1543	216	6.4741	0.773791	8.13063	0.77713
6696	NM_000582,NM_001040058,NM_001040060,NM_001251829,NM_001251830	SPP1	secreted phosphoprotein 1	protein_coding	NP_000573.1;NP_001035147.1;NP_001035149.1;NP_001238758.1;NP_001238759.1	11255	166490	.	.	6.49597	4.33214	0.00238694	0.0388551	2.67047	5.16463	2.67047	5.16463	437	2852	3.28931	17.9783	4.13094	18.0559
6712	NM_006946,XM_005274193,XM_006718669,XM_006718671,XM_011545216,XM_011545217,XM_017018174,XM_017018175,XM_017018176,XM_017018177,XM_017018178	SPTBN2	spectrin beta, non-erythrocytic 2	protein_coding	NP_008877.2;XP_005274250.1;XP_006718732.1;XP_006718734.1;XP_011543518.1;XP_011543519.1;XP_016873663.1;XP_016873664.1;XP_016873665.1;XP_016873666.1;XP_016873667.1	11276	604985	.	.	-7.36035	4.71405	0.001291	0.0254212	5.55988	2.86232	5.55988	2.86232	3760	513	4.04019	0.400482	5.07395	0.40221
6713	NM_003129,XM_011517246	SQLE	squalene epoxidase	protein_coding	NP_003120.2;XP_011515548.1	11279	602019	.	.	3.54999	6.65608	0.0333186	0.230965	5.50203	7.30683	5.50203	7.30683	3609	12869	14.5139	43.1075	18.2276	43.2936
6718	NM_001190906,NM_001190907,NM_005989	AKR1D1	aldo-keto reductase family 1 member D1	protein_coding	NP_001177835.1;NP_001177836.1;NP_005980.1	388	604741	.	.	-5.78225	4.02868	0.00415729	0.056847	4.84747	2.53723	4.84747	2.53723	2263	393	10.0849	1.4489	12.6653	1.45516
6751	NM_001049	SSTR1	somatostatin receptor 1	protein_coding	NP_001040.1	11330	182451	.	.	-13.7647	-2.22031	0.00336765	0.0494302	0.439484	0.0348519	0.439484	0.0348519	29	2	0.076276	0.004479	0.095792	0.004498
6768	NM_021978	ST14	suppression of tumorigenicity 14	protein_coding	NP_068813.1	11344	606797	.	.	-5.79503	1.59384	0.00485766	0.063531	2.61081	0.910931	2.61081	0.910931	416	72	1.4956	0.213447	1.87828	0.214368
6769	NM_001292049,NM_003149,XM_011534037,XM_011534038,XM_017007083,XM_024453722,XM_024453723,XR_940496	STAC	SH3 and cysteine rich domain	protein_coding	NP_001278978.1;NP_003140.1;XP_011532339.1;XP_011532340.1;XP_016862572.1;XP_024309490.1;XP_024309491.1	11353	602317	.	.	-6.28079	3.97628	0.00281996	0.0439599	4.81323	2.41026	4.81323	2.41026	2208	353	8.75446	1.15906	10.9944	1.16406
6770	NM_000349	STAR	steroidogenic acute regulatory protein	protein_coding	NP_000340.2	11359	600617	.	.	4.64417	1.16706	0.0130971	0.126155	0.836666	2.21894	0.836666	2.21894	64	299	0.29443	1.14938	0.369765	1.15434
6775	NM_001243835,NM_003151,XM_006712719,XM_011511705,XM_017004784	STAT4	signal transducer and activator of transcription 4	protein_coding	NP_001230764.1;NP_003142.1;XP_006712782.1;XP_011510007.1;XP_016860273.1	11365	600558	.	.	9.74143	5.11506	0.00030667	0.00921221	2.89666	5.99585	2.89666	5.99585	525	5138	2.35038	19.8513	2.95176	19.9369
6776	NM_001288718,NM_001288719,NM_001288720,NM_003152,XM_005257624	STAT5A	signal transducer and activator of transcription 5A	protein_coding	NP_001275647.1;NP_001275648.1;NP_001275649.1;NP_003143.2;XP_005257681.1	11366	601511	.	.	-4.45341	1.46488	0.0152136	0.139125	2.45152	1.00181	2.45152	1.00181	364	82	0.987788	0.183618	1.24053	0.18441
6781	NM_003155	STC1	stanniocalcin 1	protein_coding	NP_003146.1	11373	601185	.	.	-37.3758	4.5114	1.78149e-07	4.37173e-05	5.50398	1.12823	5.50398	1.12823	3614	97	11.1216	0.245954	13.9673	0.247016
6785	NM_022726	ELOVL4	ELOVL fatty acid elongase 4	protein_coding	NP_073563.1	14415	605512	.	.	3.53783	3.74423	0.0344558	0.235293	2.78542	4.45004	2.78542	4.45004	480	1706	1.89325	5.59121	2.37768	5.61534
6790	NM_001323303,NM_001323304,NM_001323305,NM_003600,NM_198433,NM_198434,NM_198435,NM_198436,NM_198437,XM_017028034,XM_017028035,XM_024451974	AURKA	aurora kinase A	protein_coding	NP_001310232.1;NP_001310233.1;NP_001310234.1;NP_003591.2;NP_940835.1;NP_940836.1;NP_940837.1;NP_940838.1;NP_940839.1;XP_016883523.1;XP_016883524.1;XP_024307742.1	11393	603072	.	.	5.38808	6.39642	0.00559939	0.0700599	4.77427	7.16052	4.77427	7.16052	2147	11620	11.5434	52.4907	14.497	52.7172
6791	NR_001587	AURKAP1	aurora kinase A pseudogene 1	transcribed_pseudogene	.	18611	.	.	.	-36.6719	0.266432	2.83166e-06	0.00035704	1.72087	0.0856002	1.72087	0.0856002	187	5	1.44304	0.026697	1.81227	0.026812
6812	NM_001032221,NM_001374306,NM_001374307,NM_001374308,NM_001374309,NM_001374310,NM_001374311,NM_001374312,NM_001374313,NM_001374314,NM_001374315,NM_003165	STXBP1	syntaxin binding protein 1	protein_coding	NP_001027392.1;NP_001361235.1;NP_001361236.1;NP_001361237.1;NP_001361238.1;NP_001361239.1;NP_001361240.1;NP_001361241.1;NP_001361242.1;NP_001361243.1;NP_001361244.1;NP_003156.1	11444	602926	.	.	-5.73248	0.845965	0.00571345	0.0710972	2.00751	0.609481	2.00751	0.609481	246	43	0.772538	0.103343	0.970205	0.103789
6819	NM_001056,NM_176825,XM_005264013	SULT1C2	sulfotransferase family 1C member 2	protein_coding	NP_001047.1;NP_789795.1;XP_005264070.1	11456	602385	.	.	-6.92098	0.309426	0.00300154	0.0459431	1.6436	0.384763	1.6436	0.384763	173	25	0.808782	0.095992	1.01572	0.096408
6822	NM_003167	SULT2A1	sulfotransferase family 2A member 1	protein_coding	NP_003158.2	11458	125263	.	.	-4.15181	0.432243	0.0233757	0.182324	1.64925	0.597874	1.64925	0.597874	174	42	1.08646	0.214125	1.36445	0.215049
6839	NM_001282166,NM_003173	SUV39H1	suppressor of variegation 3-9 homolog 1	protein_coding	NP_001269095.1;NP_003164.1	11479	300254	.	.	4.55252	2.8725	0.0124279	0.121469	1.85914	3.697	1.85914	3.697	214	979	0.930417	3.52064	1.16848	3.53583
6854	NM_003178,NM_133625,XM_006713311,XM_006713312,XM_006713313,XM_017007087,XR_001740240	SYN2	synapsin II	protein_coding	NP_003169.2;NP_598328.1;XP_006713374.1;XP_006713375.1;XP_006713376.1;XP_016862576.1	11495	600755	.	.	-4.07958	-1.56834	0.0475712	0.286591	0.588305	0.166405	0.588305	0.166405	41	10	0.12476	0.021969	0.156682	0.022064
6866	NM_001178054,NM_013251,NR_033654,NR_135164,NR_135165,NR_135166	TAC3	tachykinin precursor 3	protein_coding	NP_001171525.1;NP_037383.1	11521	162330	.	.	4.66602	-0.0485652	0.0160424	0.144826	0.413117	1.35201	0.413117	1.35201	27	127	0.329865	1.54867	0.414266	1.55535
6876	NM_001001522,NM_003186	TAGLN	transgelin	protein_coding	NP_001001522.1;NP_003177.2	11553	600818	.	.	6.65732	9.53269	0.0020499	0.0350433	7.60323	10.3319	7.60323	10.3319	15753	105338	49.0884	273.36	61.6486	274.54
6877	NM_006951,NM_139052	TAF5	TATA-box binding protein associated factor 5	protein_coding	NP_008882.2;NP_620640.1	11539	601787	.	.	3.50498	3.17697	0.0362907	0.242313	2.32287	3.91028	2.32287	3.91028	326	1148	1.1875	3.47921	1.49134	3.49423
6890	NM_000593,NM_001292022	TAP1	transporter 1, ATP binding cassette subfamily B member	protein_coding	NP_000584.3;NP_001278951.1	43	170260	.	.	7.59208	1.8758	0.00131889	0.0257704	0.885432	2.89589	0.885432	2.89589	69	527	0.301705	1.93598	0.378902	1.94433
6897	NM_001258437,NM_001258438,NM_152295,NR_047676,NR_047677,NR_047678	TARS1	threonyl-tRNA synthetase 1	protein_coding	NP_001245366.1;NP_001245367.1;NP_689508.3	11572	187790	.	.	3.42205	7.78158	0.038404	0.251923	6.65112	8.4158	6.65112	8.4158	8103	27852	36.0132	102.864	45.2278	103.307
6899	NM_001379200,NM_005992,NM_080646,NM_080647,XM_006724312,XM_017028925,XM_017028926,XM_017028927,XM_017028928	TBX1	T-box transcription factor 1	protein_coding	NP_001366129.1;NP_005983.1;NP_542377.1;NP_542378.1;XP_006724375.1;XP_016884414.1;XP_016884415.1;XP_016884416.1;XP_016884417.1	11592	602054	.	.	-57.7175	-0.348459	2.20718e-06	0.000303447	1.32086	0.0348519	1.32086	0.0348519	122	2	0.70238	0.010159	0.882098	0.010203
6909	NM_005994	TBX2	T-box transcription factor 2	protein_coding	NP_005985.3	11597	600747	.	.	-4.74577	4.64991	0.0100282	0.105273	5.4071	3.28233	5.4071	3.28233	3374	714	11.6994	2.05437	14.6929	2.06324
6927	NM_000545,NM_001306179,XM_024449168	HNF1A	HNF1 homeobox A	protein_coding	NP_000536.6;NP_001293108.2;XP_024304936.1	11621	142410	.	.	-5.38733	0.060386	0.00917126	0.0985435	1.44318	0.398209	1.44318	0.398209	140	26	0.48319	0.057565	0.606823	0.057814
6928	NM_000458,NM_001165923,NM_001304286,XM_011525160,XM_011525161,XM_011525162,XM_011525163,XM_011525164	HNF1B	HNF1 homeobox B	protein_coding	NP_000449.1;NP_001159395.1;NP_001291215.1;XP_011523462.1;XP_011523463.1;XP_011523464.1;XP_011523465.1;XP_011523466.1	11630	189907	.	.	-23.1418	-0.110078	2.64036e-05	0.00174662	1.44968	0.102127	1.44968	0.102127	141	6	0.588574	0.018332	0.739171	0.018411
6941	NM_001077511,NM_001318908,NM_007109	TCF19	transcription factor 19	protein_coding	NP_001070979.1;NP_001305837.1;NP_009040.2	11629	600912	.	.	4.40341	3.06833	0.0144394	0.134395	2.03371	3.87103	2.03371	3.87103	252	1115	0.971582	3.42536	1.22018	3.44014
6998	NR_002718	TDGF1P3	teratocarcinoma-derived growth factor 1 pseudogene 3	transcribed_pseudogene	.	11703	.	.	.	4.5904	-0.977019	0.0237283	0.184255	0.228874	0.843725	0.228874	0.843725	14	65	0.057823	0.235171	0.072618	0.236186
6999	NM_005651	TDO2	tryptophan 2,3-dioxygenase	protein_coding	NP_005642.1	11708	191070	.	.	-24.9604	2.67584	2.5133e-06	0.000323907	3.72717	0.574375	3.72717	0.574375	997	40	6.97635	0.228197	8.76138	0.229182
7002	gene-PRDX1P1	PRDX1P1	peroxiredoxin 1 pseudogene 1	pseudogene	.	11711	.	.	.	13.6473	-2.2226	0.00336765	0.0494302	0.0350044	0.437812	0.0350044	0.437812	2	29	0.024145	0.29915	0.030323	0.300441
7004	NM_003213,NM_201441,NM_201443	TEAD4	TEA domain transcription factor 4	protein_coding	NP_003204.2;NP_958849.1;NP_958851.1	11717	601714	.	.	4.09773	3.83161	0.0190343	0.16	2.71701	4.57592	2.71701	4.57592	454	1869	3.29214	10.9805	4.13449	11.0278
7008	NM_001145398,NM_003216	TEF	TEF transcription factor, PAR bZIP family member	protein_coding	NP_001138870.1;NP_003207.1	11722	188595	.	.	-3.39619	3.73644	0.0403611	0.260277	4.43006	2.81799	4.43006	2.81799	1674	495	4.5468	1.11499	5.71019	1.11981
7018	NM_001063,NM_001354703,NM_001354704	TF	transferrin	protein_coding	NP_001054.2;NP_001341632.2;NP_001341633.2	11740	190000	.	.	10.4845	4.40987	0.000214769	0.00721864	2.23152	5.31354	2.23152	5.31354	301	3171	0.170904	1.55228	0.214632	1.55898
7035	NM_001032281,NM_001318941,NM_001329239,NM_001329240,NM_001329241,NM_006287,XM_006712720,XM_011511709,XM_024453058,XM_024453059,XM_024453060,XM_024453061,XM_024453062	TFPI	tissue factor pathway inhibitor	protein_coding	NP_001027452.1;NP_001305870.1;NP_001316168.1;NP_001316169.1;NP_001316170.1;NP_006278.1;XP_006712783.1;XP_011510011.1;XP_024308826.1;XP_024308827.1;XP_024308828.1;XP_024308829.1;XP_024308830.1	11760	152310	.	.	-3.5007	3.77318	0.0358968	0.240386	4.47457	2.82049	4.47457	2.82049	1729	496	5.59547	1.2645	7.02717	1.26996
7039	NM_001099691,NM_001308158,NM_001308159,NM_003236	TGFA	transforming growth factor alpha	protein_coding	NP_001093161.1;NP_001295087.1;NP_001295088.1;NP_003227.1	11765	190170	.	.	-57.1365	3.21831	2.36216e-08	8.7631e-06	4.26664	0.398209	4.26664	0.398209	1486	26	4.29522	0.059521	5.39423	0.059778
7040	NM_000660,XM_011527242	TGFB1	transforming growth factor beta 1	protein_coding	NP_000651.3;XP_011525544.1	11766	190180	.	.	-5.65153	2.11693	0.00515478	0.0665022	3.05851	1.19908	3.05851	1.19908	597	106	2.8776	0.373985	3.61389	0.375599
7042	NM_001135599,NM_003238,NR_138148,NR_138149	TGFB2	transforming growth factor beta 2	protein_coding	NP_001129071.1;NP_003229.1	11768	190220	.	.	-3.52773	7.17882	0.034126	0.2336	7.82491	6.02214	7.82491	6.02214	18383	5234	37.196	8.78603	46.7133	8.82394
7044	NM_001172425,NM_003240,XM_011544266	LEFTY2	left-right determination factor 2	protein_coding	NP_001165896.1;NP_003231.2;XP_011542568.1	3122	601877	.	.	4.86196	3.41705	0.00930666	0.0996232	2.21253	4.22331	2.21253	4.22331	296	1446	1.74777	6.99493	2.19497	7.02512
7053	NM_003245	TGM3	transglutaminase 3	protein_coding	NP_003236.3	11779	600238	.	.	12.8819	-0.482341	0.000361654	0.0104345	0.135193	1.19138	0.135193	1.19138	8	105	0.033178	0.390521	0.041668	0.392206
7075	NM_001253357,NM_005424,XM_005271163,XM_006710869,XM_017002207,XR_946751	TIE1	tyrosine kinase with immunoglobulin like and EGF like domains 1	protein_coding	NP_001240286.1;NP_005415.1;XP_005271220.1;XP_006710932.1;XP_016857696.1	11809	600222	.	.	-21.338	-0.219257	4.1109e-05	0.00235135	1.37651	0.102127	1.37651	0.102127	130	6	0.395296	0.014147	0.49644	0.014208
7083	NM_001346663,NM_001363848,NM_003258	TK1	thymidine kinase 1	protein_coding	NP_001333592.1;NP_001350777.1;NP_003249.3	11830	188300	.	.	12.9828	4.00027	6.90548e-05	0.00333511	1.71549	4.93885	1.71549	4.93885	186	2427	1.52639	16.6139	1.91695	16.6856
7092	NM_001204760,NM_012464,XM_011532214,XM_017008570,XM_024454194,XM_024454195	TLL1	tolloid like 1	protein_coding	NP_001191689.1;NP_036596.3;XP_011530516.1;XP_016864059.1;XP_024309962.1;XP_024309963.1	11843	606742	.	.	49.4957	4.9858	3.19038e-08	1.1032e-05	1.17156	5.97889	1.17156	5.97889	102	5077	0.13888	6.60912	0.174416	6.63764
7093	NM_012465	TLL2	tolloid like 2	protein_coding	NP_036597.1	11844	606743	.	.	3.76449	-0.192276	0.0368207	0.244435	0.439484	1.22949	0.439484	1.22949	29	110	0.050757	0.160472	0.063744	0.161165
7097	NM_001318787,NM_001318789,NM_001318790,NM_001318791,NM_001318793,NM_001318795,NM_001318796,NM_003264,XM_011532215,XM_011532216,XM_017008573,XM_017008574,XM_017008575,XM_017008576	TLR2	toll like receptor 2	protein_coding	NP_001305716.1;NP_001305718.1;NP_001305719.1;NP_001305720.1;NP_001305722.1;NP_001305724.1;NP_001305725.1;NP_003255.2;XP_011530517.1;XP_011530518.1;XP_016864062.1;XP_016864063.1;XP_016864064.1;XP_016864065.1	11848	603028	.	.	-3.89269	-0.26186	0.0343038	0.234466	1.19497	0.411532	1.19497	0.411532	105	27	0.274768	0.030704	0.345074	0.030836
7102	NM_004615	TSPAN7	tetraspanin 7	protein_coding	NP_004606.2	11854	300096	.	.	-25.5439	2.29591	2.53096e-06	0.000323907	3.37941	0.450775	3.37941	0.450775	766	30	5.23228	0.166713	6.57106	0.167432
7107	NM_003272,XM_017002209,XM_017002210,XR_247039	GPR137B	G protein-coupled receptor 137B	protein_coding	NP_003263.1;XP_016857698.1;XP_016857699.1	11862	604658	.	.	-4.0111	0.825848	0.0247052	0.190095	1.92594	0.762877	1.92594	0.762877	228	57	0.653143	0.231016	0.820262	0.232013
7113	NM_001135099,NM_001382720,NM_005656	TMPRSS2	transmembrane serine protease 2	protein_coding	NP_001128571.1;NP_001369649.1;NP_005647.3	11876	602060	.	.	-23.132	0.288276	1.65918e-05	0.00126219	1.72087	0.134624	1.72087	0.134624	187	8	0.683224	0.021037	0.85804	0.021128
7120	gene-TMSB4XP6	TMSB4XP6	TMSB4X pseudogene 6	pseudogene	.	11888	.	.	.	5.05949	-1.99417	0.0325699	0.227228	0.102564	0.463623	0.102564	0.463623	6	31	0.111672	0.495317	0.140246	0.497455
7134	NM_003280	TNNC1	troponin C1, slow skeletal and cardiac type	protein_coding	NP_003271.1	11943	191040	.	.	3.23269	10.8069	0.0477046	0.286995	9.72702	11.4186	9.72702	11.4186	68931	223820	1194.42	3218.61	1500.03	3232.5
7146	NR_001284	TNXA	tenascin XA (pseudogene)	transcribed_pseudogene	.	11975	.	.	.	-20.3812	-1.73456	0.000554409	0.0141688	0.611681	0.0348519	0.611681	0.0348519	43	2	0.182956	0.007053	0.229768	0.007083
7148	NM_001365276,NM_019105,NM_032470	TNXB	tenascin XB	protein_coding	NP_001352205.1;NP_061978.6;NP_115859.2	11976	600985	.	.	-15.468	1.23297	5.04166e-05	0.00268207	2.42537	0.357489	2.42537	0.357489	356	23	0.377694	0.016807	0.474333	0.016879
7153	NM_001067,XM_005257632,XM_011525165	TOP2A	DNA topoisomerase II alpha	protein_coding	NP_001058.2;XP_005257689.1;XP_011523467.1	11989	126430	.	.	8.26141	7.97467	0.000700272	0.0164987	5.78958	8.8129	5.78958	8.8129	4423	36703	9.24594	63.9798	11.6117	64.2559
7172	NM_000367,NM_001346817,NM_001346818	TPMT	thiopurine S-methyltransferase	protein_coding	NP_000358.1;NP_001333746.1;NP_001333747.1	12014	187680	.	.	3.36148	5.05455	0.0414127	0.264719	4.02034	5.70569	4.02034	5.70569	1240	4187	4.62195	12.9722	5.80456	13.0282
7185	NM_001190945,NM_001190947,NM_005658	TRAF1	TNF receptor associated factor 1	protein_coding	NP_001177874.1;NP_001177876.1;NP_005649.1	12031	601711	.	.	-3.4044	2.27662	0.0419402	0.266213	3.07962	1.67284	3.07962	1.67284	607	179	1.66454	0.405739	2.09045	0.40749
7197	rna-TRG-TCC1-1	TRG-TCC1-1	tRNA-Gly	tRNA	.	12274	615303	.	.	6.6701	0.48018	0.00319762	0.047979	0.439484	1.75874	0.439484	1.75874	29	195	4.75384	26.6927	5.97019	26.8079
7207	rna-TRL-AAG2-3	TRL-AAG2-3	tRNA-Leu	tRNA	.	12315	189932	.	.	5.09903	-2.49354	0.049219	0.292596	0.0691796	0.329689	0.0691796	0.329689	4	21	0.503077	2.41556	0.631798	2.42598
7208	rna-TRL-TAG1-1	TRL-TAG1-1	tRNA-Leu	tRNA	.	12316	189920	.	.	26.1665	-0.876956	5.49042e-05	0.00284133	0.0521932	1.00181	0.0521932	1.00181	3	82	0.369402	9.82088	0.46392	9.86327
7218	rna-TRP-AGG2-6	TRP-AGG2-6	tRNA-Pro	tRNA	.	12331	189931	.	.	17.2329	1.71542	2.35871e-05	0.00161169	0.439484	2.84032	0.439484	2.84032	29	504	4.7522	69.0304	5.96814	69.3283
7223	NM_001135955,NM_001135956,NM_001135957,NM_001135958,NM_001354799,NM_001354806,NM_001372055,NM_003306,NM_016179,XM_011535206,XM_017020723	TRPC4	transient receptor potential cation channel subfamily C member 4	protein_coding	NP_001129427.1;NP_001129428.1;NP_001129429.1;NP_001129430.1;NP_001341728.1;NP_001341735.1;NP_001358984.1;NP_003297.1;NP_057263.1;XP_011533508.1;XP_016876212.1	12336	603651	.	.	15.2181	4.77191	2.84082e-05	0.00182759	2.12589	5.7067	2.12589	5.7067	274	4190	0.407817	5.26578	0.512164	5.2885
7228	rna-TRQ-CTG1-5	TRQ-CTG1-5	tRNA-Gln	tRNA	.	12341	189919	.	.	9.59842	-2.1424	0.00680349	0.0802011	0.0521932	0.450775	0.0521932	0.450775	3	30	0.409249	4.08107	0.513963	4.09868
7231	rna-TRR-ACG1-2	TRR-ACG1-2	tRNA-Arg	tRNA	.	12344	615305	.	.	8.37058	-0.7231	0.00230556	0.0379026	0.167101	1.028	0.167101	1.028	10	85	1.49509	11.4524	1.87764	11.5018
7237	rna-TRT-TGT3-1	TRT-TGT3-1	tRNA-Thr	tRNA	.	12351	189933	.	.	39.9443	-1.70844	0.000132109	0.00529877	0.0176084	0.632419	0.0176084	0.632419	1	45	0.143697	5.96271	0.180464	5.98844
7272	NM_001166691,NM_003318,XM_011536099,XM_011536100,XM_017011242	TTK	TTK protein kinase	protein_coding	NP_001160163.1;NP_003309.2;XP_011534401.1;XP_011534402.1;XP_016866731.1	12401	604092	.	.	9.15283	5.7768	0.000420197	0.0116239	3.55999	6.6411	3.55999	6.6411	879	8082	3.49023	26.725	4.38328	26.8403
7274	NM_000370,XM_006716468	TTPA	alpha tocopherol transfer protein	protein_coding	NP_000361.1;XP_006716531.1	12404	600415	.	.	10.6375	-0.909525	0.00111969	0.0231044	0.118971	0.947974	0.118971	0.947974	7	76	0.027127	0.284715	0.034068	0.285944
7276	NM_000371	TTR	transthyretin	protein_coding	NP_000362.1	12405	176300	.	.	-127.01	7.38869	9.35369e-11	1.01652e-07	8.38151	1.85452	8.38151	1.85452	27076	214	523.232	3.41845	657.11	3.4332
7291	NM_000474,NR_149001	TWIST1	twist family bHLH transcription factor 1	protein_coding	NP_000465.1	12428	601622	.	.	5.4806	1.85178	0.00592457	0.0729835	1.07396	2.82049	1.07396	2.82049	90	496	0.653312	3.01646	0.820474	3.02947
7292	NM_001297562,NM_003326,XM_011509964,XM_017002228,XM_017002229,XM_017002230,XR_001737393,XR_001737394,XR_001737395,XR_002957543,XR_002957545	TNFSF4	TNF superfamily member 4	protein_coding	NP_001284491.1;NP_003317.1;XP_011508266.2;XP_016857717.1;XP_016857718.1;XP_016857719.1	11934	603594	.	.	-9.99327	4.5032	0.00027269	0.00847865	5.39873	2.35617	5.39873	2.35617	3354	337	6.71882	0.619739	8.43796	0.622413
7296	NM_001093771,NM_001261445,NM_001261446,NM_003330,NM_182729,NM_182742,NM_182743	TXNRD1	thioredoxin reductase 1	protein_coding	NP_001087240.1;NP_001248374.1;NP_001248375.1;NP_003321.3;NP_877393.1;NP_877419.1;NP_877420.1	12437	601112	.	.	3.93739	7.37534	0.0219273	0.175896	6.09265	8.05406	6.09265	8.05406	5476	21657	18.0977	59.0682	22.7283	59.3231
7302	NR_028510	TYRO3P	TYRO3P protein tyrosine kinase pseudogene	transcribed_pseudogene	.	12447	.	.	.	-9.36037	-2.17972	0.00782613	0.0886391	0.439484	0.0519671	0.439484	0.0519671	29	3	0.393561	0.034298	0.494261	0.034446
7345	NM_004181	UCHL1	ubiquitin C-terminal hydrolase L1	protein_coding	NP_004172.2	12513	191342	.	.	5.12496	7.24255	0.0070176	0.0822576	5.65647	7.99084	5.65647	7.99084	4026	20725	43.4434	185.624	54.5591	186.425
7347	NM_001270952,NM_006002,XM_011535212,XM_011535213,XM_011535214,XM_017020725,XM_017020726,XM_017020727	UCHL3	ubiquitin C-terminal hydrolase L3	protein_coding	NP_001257881.1;NP_005993.1;XP_011533514.1;XP_011533515.1;XP_011533516.1;XP_016876214.1;XP_016876215.1;XP_016876216.1	12515	603090	.	.	3.37834	4.98739	0.0406395	0.261511	3.95216	5.64142	3.95216	5.64142	1179	4001	12.2267	33.648	15.3551	33.7933
7348	NM_006952	UPK1B	uroplakin 1B	protein_coding	NP_008883.2	12578	602380	.	.	26.861	1.06871	4.0282e-06	0.000455107	0.198318	2.32131	0.198318	2.32131	12	327	0.066197	1.59017	0.083134	1.59703
7353	NM_001035247,NM_001362910,NM_005659	UFD1	ubiquitin recognition factor in ER associated degradation 1	protein_coding	NP_001030324.2;NP_001349839.1;NP_005650.2	12520	601754	.	.	3.67006	5.15078	0.029349	0.212727	4.01815	5.82778	4.01815	5.82778	1238	4564	8.21877	24.9765	10.3217	25.0843
7360	NM_001001521,NM_001377524,NM_001377525,NM_001377526,NM_001377527,NM_001377528,NM_001377529,NM_006759,XM_017004856,XM_017004857,XM_024453120,XM_024453122,XM_024453123,XM_024453124	UGP2	UDP-glucose pyrophosphorylase 2	protein_coding	NP_001001521.1;NP_001364453.1;NP_001364454.1;NP_001364455.1;NP_001364456.1;NP_001364457.1;NP_001364458.1;NP_006750.3;XP_016860345.1;XP_016860346.1;XP_024308888.1;XP_024308890.1;XP_024308891.1;XP_024308892.1	12527	191760	.	.	3.85571	9.61655	0.0238607	0.185157	8.34127	10.285	8.34127	10.285	26329	101967	144.309	465.889	181.233	467.899
7364	NM_001074,NM_001330719,NM_001349568	UGT2B7	UDP glucuronosyltransferase family 2 member B7	protein_coding	NP_001065.2;NP_001317648.1;NP_001336497.1	12554	600068	.	.	-4.77159	0.950296	0.0121477	0.119653	2.05518	0.731352	2.05518	0.731352	257	54	1.61588	0.280286	2.02934	0.281496
7373	NM_021110,XM_005251059,XM_006716651,XM_017013809	COL14A1	collagen type XIV alpha 1 chain	protein_coding	NP_066933.1;XP_005251116.1;XP_006716714.1;XP_016869298.1	2191	120324	.	.	4.26452	5.45586	0.0157944	0.14321	4.14273	6.1713	4.14273	6.1713	1357	5813	1.9058	7.0217	2.39344	7.052
7380	NM_001167574,NM_006953	UPK3A	uroplakin 3A	protein_coding	NP_001161046.1;NP_008884.1	12580	611559	.	.	-5.78941	-1.04554	0.0113492	0.114002	0.836666	0.182036	0.836666	0.182036	64	11	0.700332	0.091482	0.879525	0.091877
7398	NM_001017415,NM_001017416,NM_003368	USP1	ubiquitin specific peptidase 1	protein_coding	NP_001017415.1;NP_001017416.1;NP_003359.3	12607	603478	.	.	3.41682	6.40324	0.0387052	0.252886	5.29695	7.04345	5.29695	7.04345	3120	10708	10.3212	29.3962	12.9621	29.5231
7421	NM_000376,NM_001017535,NM_001017536,NM_001364085,NM_001374661,NM_001374662,XM_011538720,XM_024449178	VDR	vitamin D receptor	protein_coding	NP_000367.1;NP_001017535.1;NP_001017536.1;NP_001351014.1;NP_001361590.1;NP_001361591.1;XP_011537022.1;XP_024304946.1	12679	601769	.	.	4.57184	-2.10371	0.0467816	0.283291	0.102564	0.424732	0.102564	0.424732	6	28	0.012772	0.054294	0.01604	0.054529
7422	NM_001025366,NM_001025367,NM_001025368,NM_001025369,NM_001025370,NM_001033756,NM_001171622,NM_001171623,NM_001171624,NM_001171625,NM_001171626,NM_001171627,NM_001171628,NM_001171629,NM_001171630,NM_001204384,NM_001204385,NM_001287044,NM_001317010,NM_003376	VEGFA	vascular endothelial growth factor A	protein_coding	NP_001020537.2;NP_001020538.2;NP_001020539.2;NP_001020540.2;NP_001020541.2;NP_001028928.1;NP_001165093.1;NP_001165094.1;NP_001165095.1;NP_001165096.1;NP_001165097.1;NP_001165098.1;NP_001165099.1;NP_001165100.1;NP_001165101.1;NP_001191313.1;NP_001191314.1;NP_001273973.1;NP_001303939.1;NP_003367.4	12680	192240	.	.	-8.8169	7.99102	0.00050151	0.0132471	8.83905	5.72316	8.83905	5.72316	37211	4239	125.903	12.022	158.118	12.0739
7434	NM_001304522,NM_001308259,NM_003382,NR_130758,XM_005249561,XM_006716107,XM_006716108,XM_011516550,XM_017012580,XM_024446914,XM_024446915,XM_024446916,XM_024446917,XM_024446918	VIPR2	vasoactive intestinal peptide receptor 2	protein_coding	NP_001291451.1;NP_001295188.1;NP_003373.2;XP_005249618.1;XP_006716170.1;XP_006716171.1;XP_011514852.1;XP_016868069.1;XP_024302682.1;XP_024302683.1;XP_024302684.1;XP_024302685.1;XP_024302686.1	12695	601970	.	.	-9.43755	2.83041	0.000412885	0.0114913	3.78872	1.23699	3.78872	1.23699	1044	111	3.1974	0.260639	4.01551	0.261765
7439	NM_001139443,NM_001300786,NM_001300787,NM_001363591,NM_001363592,NM_001363593,NM_004183,NR_134580,XM_005274210,XM_005274215,XM_005274216,XM_005274219,XM_005274221,XM_011545229,XM_011545230,XM_011545233,XM_017018230,XR_001747952,XR_001747953,XR_001747954	BEST1	bestrophin 1	protein_coding	NP_001132915.1;NP_001287715.1;NP_001287716.1;NP_001350520.1;NP_001350521.1;NP_001350522.1;NP_004174.1;XP_005274267.1;XP_005274272.1;XP_005274273.1;XP_005274276.1;XP_005274278.1;XP_011543531.1;XP_011543532.1;XP_011543535.1;XP_016873719.1	12703	607854	.	.	-5.62561	0.265785	0.00724642	0.0842046	1.58575	0.437812	1.58575	0.437812	163	29	0.473902	0.067484	0.595159	0.067775
7443	NM_003384,XM_006720247,XM_011537132,XM_017021624,XM_017021625,XM_017021626,XR_001750539	VRK1	VRK serine/threonine kinase 1	protein_coding	NP_003375.1;XP_006720310.1;XP_011535434.1;XP_016877113.1;XP_016877114.1;XP_016877115.1	12718	602168	.	.	3.82193	5.29374	0.02491	0.190707	4.10925	5.98057	4.10925	5.98057	1324	5083	9.59044	30.045	12.0443	30.1747
7448	NM_000638	VTN	vitronectin	protein_coding	NP_000629.3	12724	193190	.	.	-5.58713	5.66915	0.00475306	0.0622427	6.44756	4.03924	6.44756	4.03924	7026	1263	51.4314	7.66971	64.5911	7.70281
7456	NM_001077269,NM_001375832,NM_001375833,NM_001375834,NM_001375835,NM_001375836,NM_001375837,NM_001375838,NM_001375839,NM_003387	WIPF1	WAS/WASL interacting protein family member 1	protein_coding	NP_001070737.1;NP_001362761.1;NP_001362762.1;NP_001362763.1;NP_001362764.1;NP_001362765.1;NP_001362766.1;NP_001362767.1;NP_001362768.1;NP_003378.3	12736	602357	.	.	-3.55321	2.31629	0.0355761	0.238892	3.12704	1.6673	3.12704	1.6673	630	178	1.61987	0.383294	2.03435	0.384949
7464	NM_003389,NM_052820,XM_011518986	CORO2A	coronin 2A	protein_coding	NP_003380.3;NP_438171.1;XP_011517288.1	2255	602159	.	.	-5.2641	2.69163	0.00678285	0.080108	3.56299	1.61067	3.56299	1.61067	881	168	1.92123	0.293315	2.41281	0.29458
7484	NM_001320458,NM_003396,XM_011525178	WNT9B	Wnt family member 9B	protein_coding	NP_001307387.1;NP_003387.1;XP_011523480.1	12779	602864	.	.	-9.98179	0.30961	0.000611907	0.0150426	1.68275	0.286958	1.68275	0.286958	180	18	0.42912	0.034448	0.538919	0.034597
7498	NM_000379,XM_011533095,XM_011533096	XDH	xanthine dehydrogenase	protein_coding	NP_000370.2;XP_011531397.1;XP_011531398.1	12805	607633	.	.	-36.3591	0.909287	1.24357e-06	0.000186911	2.20486	0.134624	2.20486	0.134624	294	8	0.61719	0.019147	0.775111	0.01923
7516	NM_005431	XRCC2	X-ray repair cross complementing 2	protein_coding	NP_005422.1	12829	600375	.	.	6.55041	3.82936	0.00233579	0.0382956	2.25026	4.67936	2.25026	4.67936	306	2014	0.761408	4.16979	0.956228	4.18778
7517	NM_001100118,NM_001100119,NM_001371229,NM_001371231,NM_001371232,NM_005432,XM_005268046	XRCC3	X-ray repair cross complementing 3	protein_coding	NP_001093588.1;NP_001093589.1;NP_001358158.1;NP_001358160.1;NP_001358161.1;NP_005423.1;XP_005268103.1	12830	600675	.	.	3.93747	3.46359	0.0226383	0.17958	2.44827	4.21384	2.44827	4.21384	363	1436	1.64602	5.48077	2.06718	5.50443
7518	NM_001318012,NM_001318013,NM_003401,NM_022406,NM_022550,XM_011543626,XM_017009827,XM_017009828,XM_017009829	XRCC4	X-ray repair cross complementing 4	protein_coding	NP_001304941.1;NP_001304942.1;NP_003392.1;NP_071801.1;NP_072044.1;XP_011541928.1;XP_016865316.1;XP_016865317.1;XP_016865318.1	12831	194363	.	.	5.1442	7.26665	0.00689937	0.0811636	5.67566	8.01573	5.67566	8.01573	4081	21087	25.6509	108.415	32.2141	108.883
7526	gene-YES1P1	YES1P1	YES1 pseudogene 1	pseudogene	.	12842	.	.	.	-6.03391	1.15114	0.00432833	0.0586238	2.25397	0.699122	2.25397	0.699122	307	51	0.882895	0.121388	1.1088	0.121912
7533	NM_003405	YWHAH	tyrosine 3-monooxygenase/tryptophan 5-monooxygenase activation protein eta	protein_coding	NP_003396.1	12853	113508	.	.	3.26621	6.66054	0.0459819	0.281365	5.59732	7.28415	5.59732	7.28415	3861	12667	26.2452	71.4648	32.9605	71.7732
7538	NM_003407	ZFP36	ZFP36 ring finger protein	protein_coding	NP_003398.3	12862	190700	.	.	-3.48753	0.855368	0.0424707	0.268346	1.91658	0.843725	1.91658	0.843725	226	65	1.53951	0.366905	1.93343	0.368488
7539	NM_001282515,NM_001282518,NM_003408	ZFP37	ZFP37 zinc finger protein	protein_coding	NP_001269444.1;NP_001269447.1;NP_003399.1	12863	602951	.	.	-4.87734	3.22779	0.00912143	0.0981467	4.04523	2.06306	4.04523	2.06306	1263	260	2.39083	0.405029	3.00257	0.406777
7547	NM_001330661,NM_003413	ZIC3	Zic family member 3	protein_coding	NP_001317590.1;NP_003404.1	12874	300265	.	.	-30.566	0.982805	2.44839e-06	0.00032299	2.25768	0.166405	2.25768	0.166405	308	10	0.976465	0.02281	1.22631	0.022908
7567	NM_006961	ZNF19	zinc finger protein 19	protein_coding	NP_008892.2	12981	194525	.	.	-3.52333	1.29832	0.0387645	0.253201	2.26138	1.05372	2.26138	1.05372	309	88	1.14599	0.270197	1.43921	0.271363
7678	NM_001243740,NM_001297567,NM_001297568,NM_001297569,NM_003431,XM_005273257,XM_006711813,XM_011544272,XR_001737398	ZNF124	zinc finger protein 124	protein_coding	NP_001230669.1;NP_001284496.1;NP_001284497.1;NP_001284498.1;NP_003422.2;XP_005273314.1;XP_006711876.1;XP_011542574.1	12907	194631	.	.	-5.40516	7.5879	0.00550287	0.0692962	8.34727	5.93228	8.34727	5.93228	26439	4913	167.238	23.9989	210.029	24.1025
7683	gene-MKRN5P	MKRN5P	makorin ring finger protein 5, pseudogene	pseudogene	.	7117	.	.	.	-6.81437	1.50941	0.00236253	0.0386529	2.56664	0.783518	2.56664	0.783518	401	59	1.55442	0.18746	1.95214	0.188269
7694	NM_001164527,NM_001164529,NM_001164530,NM_001289401,NM_001289402,NM_003436,NM_007134,XM_005259211,XM_006723362,XM_006723363,XM_017027240,XM_017027241,XM_017027242	ZNF135	zinc finger protein 135	protein_coding	NP_001157999.1;NP_001158001.1;NP_001158002.1;NP_001276330.1;NP_001276331.1;NP_003427.3;NP_009065.1;XP_005259268.1;XP_006723425.1;XP_006723426.1;XP_016882729.1;XP_016882730.1;XP_016882731.1	12919	604077	.	.	-3.7068	2.39584	0.0300912	0.217117	3.20979	1.68934	3.20979	1.68934	672	182	2.98263	0.628337	3.74579	0.631047
7732	NM_007148,XM_006721571,XM_006721572,XM_006721573	RNF112	ring finger protein 112	protein_coding	NP_009079.2;XP_006721634.1;XP_006721635.1;XP_006721636.1	12968	601237	.	.	-3.91534	0.0257897	0.0314773	0.223167	1.36967	0.48898	1.36967	0.48898	129	33	0.235037	0.04344	0.295175	0.043627
7745	NM_001278119,NM_001278121,NM_001278122,NM_006298,XM_011514870,XM_011514873,XM_011514874,XM_017011266	ZKSCAN8	zinc finger with KRAB and SCAN domains 8	protein_coding	NP_001265048.1;NP_001265050.1;NP_001265051.1;NP_006289.2;XP_011513172.1;XP_011513175.1;XP_011513176.1;XP_016866755.1	12983	602240	.	.	-3.77949	5.11104	0.0260884	0.19741	5.79757	3.94962	5.79757	3.94962	4448	1182	7.12364	1.5737	8.94635	1.58049
7754	NR_002722,NR_024553	ZNF204P	zinc finger protein 204, pseudogene	transcribed_pseudogene	.	12995	603282	.	.	-5.20728	4.29885	0.00669287	0.0793761	5.08678	2.8744	5.08678	2.8744	2686	518	10.7038	1.71436	13.4426	1.72175
7802	NM_003462	DNALI1	dynein axonemal light intermediate chain 1	protein_coding	NP_003453.3	14353	602135	.	.	-3.31688	3.5698	0.0443047	0.275741	4.26388	2.69808	4.26388	2.69808	1483	449	6.7153	1.68689	8.43354	1.69417
7804	NM_001018054,NM_004631,NM_017522,NM_033300,XM_005271173,XM_005271174,XM_005271175,XM_006710881,XM_006710882,XM_011542094,XM_011542095,XM_011542096,XM_017002265,XM_017002266,XM_017002267,XM_017002268	LRP8	LDL receptor related protein 8	protein_coding	NP_001018064.1;NP_004622.2;NP_059992.3;NP_150643.2;XP_005271230.1;XP_005271231.1;XP_005271232.1;XP_006710944.1;XP_006710945.1;XP_011540396.1;XP_011540397.1;XP_011540398.1;XP_016857754.1;XP_016857755.1;XP_016857756.1;XP_016857757.1	6700	602600	.	.	5.92022	4.23011	0.0037152	0.0526963	2.68155	5.04738	2.68155	5.04738	441	2623	0.927779	4.13199	1.16517	4.14982
7846	NM_001270399,NM_001270400,NM_006009	TUBA1A	tubulin alpha 1a	protein_coding	NP_001257328.1;NP_001257329.1;NP_006000.2	20766	602529	.	.	3.44135	9.61998	0.0375423	0.247951	8.473	10.2531	8.473	10.2531	28854	99737	203.376	586.083	255.414	588.613
7851	NM_001371559,NM_001371560,NM_005434	MALL	mal, T cell differentiation protein like	protein_coding	NP_001358488.1;NP_001358489.1;NP_005425.1	6818	602022	.	.	-6.89692	-0.607599	0.00462441	0.0611431	1.07396	0.2128	1.07396	0.2128	90	13	0.461688	0.050483	0.579819	0.050701
7903	NM_005668,NM_175052,XM_005272078,XM_011543630	ST8SIA4	ST8 alpha-N-acetyl-neuraminide alpha-2,8-sialyltransferase 4	protein_coding	NP_005659.1;NP_778222.1;XP_005272135.1;XP_011541932.1	10871	602547	.	.	-4.53733	1.6198	0.0138923	0.131444	2.58447	1.07061	2.58447	1.07061	407	90	0.811985	0.179024	1.01975	0.179796
7965	NM_001326606,NM_001326607,NM_001326609,NM_001326610,NM_001326611,NM_001362785,NM_001362787,NM_006303,XM_005249847	AIMP2	aminoacyl tRNA synthetase complex interacting multifunctional protein 2	protein_coding	NP_001313535.1;NP_001313536.1;NP_001313538.1;NP_001313539.1;NP_001313540.1;NP_001349714.1;NP_001349716.1;NP_006294.2;XP_005249904.1	20609	600859	.	.	4.38508	5.40653	0.0140295	0.132251	4.06548	6.13009	4.06548	6.13009	1282	5647	12.7423	47.1912	16.0027	47.3949
7975	NM_002360,XM_005249851,XM_006715773	MAFK	MAF bZIP transcription factor K	protein_coding	NP_002351.1;XP_005249908.2;XP_006715836.1	6782	600197	.	.	4.19914	4.50414	0.017076	0.149946	3.28078	5.23329	3.28078	5.23329	710	2995	2.7776	9.07055	3.4883	9.1097
8029	NM_001081,XM_011519708,XM_011519709,XM_011519710,XM_011519711	CUBN	cubilin	protein_coding	NP_001072.2;XP_011518010.1;XP_011518011.1;XP_011518012.1;XP_011518013.1	2548	602997	.	.	-19.9531	4.27645	6.51946e-06	0.000649725	5.24277	1.50899	5.24277	1.50899	3002	151	3.05119	0.130328	3.83189	0.13089
8111	NM_001177676,NM_001348437,NM_003485,XM_005268110,XM_005268111,XM_005268112,XM_006720262,XM_011537196,XM_011537197,XM_011537198,XM_011537199	GPR68	G protein-coupled receptor 68	protein_coding	NP_001171147.1;NP_001335366.1;NP_003476.3;XP_005268167.1;XP_005268168.1;XP_005268169.1;XP_006720325.1;XP_011535498.1;XP_011535499.1;XP_011535500.1;XP_011535501.1	4519	601404	.	.	5.29132	-1.14263	0.0158753	0.143658	0.182794	0.783518	0.182794	0.783518	11	59	0.030821	0.206893	0.038708	0.207786
8193	NM_001135155,NM_001135156,NM_001289978,NM_001363579,NM_004647,XM_005259289,XM_005259292,XM_006723407,XM_006723408,XM_006723409,XM_006723410,XM_011527356,XM_011527357,XM_011527358,XM_024451731,XR_243964	DPF1	double PHD fingers 1	protein_coding	NP_001128627.1;NP_001128628.1;NP_001276907.1;NP_001350508.1;NP_004638.2;XP_005259346.1;XP_005259349.1;XP_006723470.1;XP_006723471.1;XP_006723472.1;XP_006723473.1;XP_011525658.1;XP_011525659.1;XP_011525660.1;XP_024307499.1	20225	601670	.	.	16.801	2.40146	2.17378e-05	0.00153117	0.668517	3.44987	0.668517	3.44987	48	812	0.240333	3.43306	0.301826	3.44788
8208	NM_005441,XM_011529755,XM_017028477,XM_017028478	CHAF1B	chromatin assembly factor 1 subunit B	protein_coding	NP_005432.1;XP_011528057.1;XP_016883966.1;XP_016883967.1	1911	601245	.	.	7.83246	3.09499	0.00100201	0.0212526	1.54989	4.00998	1.54989	4.00998	157	1236	0.427665	2.9704	0.537091	2.98322
8225	NM_012227,NM_012227_dup1,XM_006724447,XM_006724868,XM_011545637,XM_011546184	GTPBP6	GTP binding protein 6 (putative)	protein_coding	NP_036359.3;XP_006724510.1;XP_011544486.1	30189	300124	.	.	4.09276	4.57808	0.0189687	0.159566	3.37429	5.29838	3.37429	5.29838	763	3137	4.37176	15.3479	5.49036	15.4142
8294	NM_003495	H4C9	H4 clustered histone 9	protein_coding	NP_003486.1	4793	602833	.	.	7.85919	5.46239	0.000918859	0.0201056	3.45243	6.30714	3.45243	6.30714	810	6395	24.2719	159.134	30.4823	159.821
8317	NM_001134419,NM_001134420,NM_003503,XM_005271241,XM_005271244,XM_017002425,XM_017002426,XM_017002427,XM_024450089,XM_024450090,XR_001737461,XR_001737462	CDC7	cell division cycle 7	protein_coding	NP_001127891.1;NP_001127892.1;NP_003494.1;XP_005271298.1;XP_005271301.1;XP_016857914.1;XP_016857915.1;XP_016857916.1;XP_024305857.1;XP_024305858.1	1745	603311	.	.	4.75366	4.76711	0.00997653	0.104972	3.3862	5.52213	3.3862	5.52213	770	3677	2.88528	11.6683	3.62353	11.7187
8318	NM_001178010,NM_001178011,NM_001369291,NM_003504,NR_161281,XM_011530416,XM_011530417,XM_011530418,XM_017028966,XM_017028967,XM_024452277,XR_002958716	CDC45	cell division cycle 45	protein_coding	NP_001171481.1;NP_001171482.1;NP_001356220.1;NP_003495.1;XP_011528718.1;XP_011528719.1;XP_011528720.1;XP_016884455.1;XP_016884456.1;XP_024308045.1	1739	603465	.	.	15.3068	3.56688	2.94211e-05	0.00186514	1.29221	4.53618	1.29221	4.53618	118	1816	0.72307	9.5648	0.908082	9.60607
8320	NM_001278182,NM_001278183,NM_005442,XM_005265510	EOMES	eomesodermin	protein_coding	NP_001265111.1;NP_001265112.1;NP_005433.2;XP_005265567.1	3372	604615	.	.	-6.90766	-1.64905	0.00996302	0.104878	0.60004	0.102127	0.60004	0.102127	42	6	0.16581	0.015601	0.208235	0.015668
8322	NM_012193	FZD4	frizzled class receptor 4	protein_coding	NP_036325.2	4042	604579	.	.	-12.9195	6.70532	6.58058e-05	0.00322463	7.60487	3.99899	7.60487	3.99899	15771	1226	25.4141	1.6396	31.9168	1.64668
8324	NM_003507	FZD7	frizzled class receptor 7	protein_coding	NP_003498.1	4045	603410	.	.	-7.36273	5.70237	0.0012616	0.025015	6.53365	3.74909	6.53365	3.74909	7463	1018	23.0673	2.60939	28.9695	2.62065
8326	NM_003508	FZD9	frizzled class receptor 9	protein_coding	NP_003499.1	4047	601766	.	.	3.48873	0.341293	0.043806	0.273752	0.634685	1.55173	0.634685	1.55173	45	158	0.226974	0.66592	0.28505	0.668794
8329	NM_003509	H2AC13	H2A clustered histone 13	protein_coding	NP_003500.1	4725	602787	.	.	8.29267	5.94741	0.000692174	0.0164019	3.83538	6.79563	3.83538	6.79563	1081	9005	25.9888	179.722	32.6386	180.498
8330	NM_003510	H2AC15	H2A clustered histone 15	protein_coding	NP_003501.1	4726	602788	.	.	5.86157	4.24695	0.0038893	0.0544884	2.7062	5.06171	2.7062	5.06171	450	2650	10.7983	52.7809	13.5613	53.0086
8331	NM_021066	H2AC14	H2A clustered histone 14	protein_coding	NP_066544.1	4727	602791	.	.	9.30133	5.7133	0.000387105	0.0109203	3.48286	6.58046	3.48286	6.58046	829	7746	20.7254	160.76	26.0284	161.454
8332	NM_003511	H2AC16	H2A clustered histone 16	protein_coding	NP_003502.1	4730	602793	.	.	17.9122	3.95252	1.19487e-05	0.00102132	1.39684	4.92033	1.39684	4.92033	133	2395	3.27377	49.0848	4.11143	49.2966
8335	NM_003513	H2AC4	H2A clustered histone 4	protein_coding	NP_003504.2	4734	602795	.	.	10.4675	5.48131	0.000208394	0.0071217	3.13512	6.36649	3.13512	6.36649	634	6667	14.3105	124.97	17.9721	125.509
8336	NM_003514	H2AC17	H2A clustered histone 17	protein_coding	NP_003505.1	4735	602796	.	.	8.66017	6.37933	0.000552952	0.0141688	4.18815	7.2309	4.18815	7.2309	1403	12205	34.2707	247.576	43.0396	248.644
8337	NM_003516	H2AC18	H2A clustered histone 18	protein_coding	NP_003507.1	4736	142720	.	.	6.00817	6.61799	0.00336798	0.0494302	4.85912	7.40407	4.85912	7.40407	2282	13772	50.9566	255.263	63.9948	256.365
8338	NM_003517	H2AC20	H2A clustered histone 20	protein_coding	NP_003508.1	4738	602797	.	.	4.44766	6.94781	0.01313	0.126383	5.53335	7.66208	5.53335	7.66208	3690	16485	88.8983	329.661	111.645	331.084
8339	NM_003518	H2BC8	H2B clustered histone 8	protein_coding	NP_003509.1	4746	602798	.	.	4.41124	7.01242	0.0136013	0.129445	5.60608	7.72421	5.60608	7.72421	3885	17214	94.5686	347.772	118.766	349.273
8340	NM_003519	H2BC13	H2B clustered histone 13	protein_coding	NP_003510.1	4748	602800	.	.	4.00607	4.33562	0.0206953	0.169648	3.17882	5.05642	3.17882	5.05642	656	2640	17.2909	57.8292	21.7152	58.0787
8341	NM_003520	H2BC15	H2B clustered histone 15	protein_coding	NP_003511.1	4749	602801	.	.	4.66145	4.78261	0.0108634	0.11073	3.42135	5.53245	3.42135	5.53245	791	3704	17.3673	67.5076	21.811	67.7989
8342	NM_003521	H2BC14	H2B clustered histone 14	protein_coding	NP_003512.1	4750	602802	.	.	8.24724	3.30057	0.000764028	0.0175615	1.6436	4.21193	1.6436	4.21193	173	1434	4.39596	30.2556	5.52075	30.3862
8343	NM_003522	H2BC7	H2B clustered histone 7	protein_coding	NP_003513.1	4752	602804	.	.	3.29573	4.22501	0.0450736	0.278395	3.27713	4.89032	3.27713	4.89032	708	2344	17.8119	48.9464	22.3694	49.1576
8344	NM_003523	H2BC6	H2B clustered histone 6	protein_coding	NP_003514.2	4753	602805	.	.	6.93845	5.40386	0.00170371	0.0307611	3.54337	6.22817	3.54337	6.22817	868	6050	21.9753	127.16	27.5981	127.709
8345	NM_003524	H2BC9	H2B clustered histone 9	protein_coding	NP_003515.1	4755	602806	.	.	7.63088	6.79783	0.00104922	0.0220695	4.74285	7.62718	4.74285	7.62718	2099	16089	54.067	344.037	67.9011	345.522
8346	NM_003525	H2BC10	H2B clustered histone 10	protein_coding	NP_003516.1	4756	602807	.	.	13.9851	5.89192	4.32301e-05	0.00243605	3.15714	6.80465	3.15714	6.80465	645	9062	15.9082	185.72	19.9786	186.521
8347	NM_001381989,NM_003526	H2BC4	H2B clustered histone 4	protein_coding	NP_001368918.1;NP_003517.2	4757	602847	.	.	4.52583	6.9621	0.0121771	0.119684	5.52721	7.68086	5.52721	7.68086	3674	16702	89.9004	345.494	112.903	346.985
8348	NM_003527	H2BC17	H2B clustered histone 17	protein_coding	NP_003518.2	4758	602808	.	.	19.3621	6.27712	6.93614e-06	0.000682313	3.10661	7.21377	3.10661	7.21377	620	12060	15.8008	255.119	19.8438	256.22
8350	NM_003529	H3C1	H3 clustered histone 1	protein_coding	NP_003520.1	4766	602810	.	.	7.59176	5.33202	0.00109575	0.0227548	3.37429	6.17277	3.37429	6.17277	763	5819	17.8626	113.154	22.4331	113.643
8351	NM_001376937,NM_003530	H3C4	H3 clustered histone 4	protein_coding	NP_001363866.1;NP_003521.2	4767	602811	.	.	4.98522	5.41967	0.0079999	0.0899378	3.93488	6.17521	3.93488	6.17521	1164	5829	21.0508	87.7234	26.437	88.102
8352	NM_003531	H3C3	H3 clustered histone 3	protein_coding	NP_003522.1	4768	602812	.	.	7.53764	3.78834	0.0011861	0.0239976	2.08053	4.66413	2.08053	4.66413	263	1992	6.43618	40.4754	8.083	40.65
8354	NM_003533	H3C11	H3 clustered histone 11	protein_coding	NP_003524.1	4771	602814	.	.	13.1928	3.91745	6.37421e-05	0.00316244	1.6436	4.86027	1.6436	4.86027	173	2294	4.08226	45.1398	5.12679	45.3346
8355	NM_003534	H3C8	H3 clustered histone 8	protein_coding	NP_003525.1	4772	602815	.	.	16.6483	6.42934	1.63228e-05	0.00124588	3.42795	7.35363	3.42795	7.35363	795	13296	19.0718	264.823	23.9517	265.966
8356	NM_003535	H3C12	H3 clustered histone 12	protein_coding	NP_003526.1	4774	602817	.	.	15.4216	5.04469	2.60124e-05	0.00172765	2.32641	5.97609	2.32641	5.97609	327	5067	7.58886	97.7701	9.53061	98.192
8357	NM_003536	H3C10	H3 clustered histone 10	protein_coding	NP_003527.1	4775	602818	.	.	6.98286	5.76128	0.00163822	0.0299579	3.86608	6.58267	3.86608	6.58267	1106	7758	27.0829	157.693	34.0126	158.374
8358	NM_003537	H3C2	H3 clustered histone 2	protein_coding	NP_003528.1	4776	602819	.	.	13.0402	7.49901	6.23202e-05	0.00311902	4.74219	8.39651	4.74219	8.39651	2098	27481	48.8613	531.296	61.3634	533.589
8359	NM_003538	H4C1	H4 clustered histone 1	protein_coding	NP_003529.1	4781	602822	.	.	7.12821	4.32857	0.00152373	0.0285506	2.56962	5.17784	2.56962	5.17784	402	2879	11.8852	70.7374	14.9262	71.0427
8360	NM_003539	H4C4	H4 clustered histone 4	protein_coding	NP_003530.1	4782	602823	.	.	5.61322	6.79074	0.00462976	0.0611431	5.10749	7.56156	5.10749	7.56156	2726	15370	80.5097	376.768	101.11	378.394
8362	NM_003541	H4C12	H4 clustered histone 12	protein_coding	NP_003532.1	4784	602825	.	.	4.298	6.70933	0.0152107	0.139125	5.33958	7.41568	5.33958	7.41568	3216	13884	98.9007	354.426	124.206	355.956
8363	NM_021968	H4C11	H4 clustered histone 11	protein_coding	NP_068803.1	4785	602826	.	.	4.09079	6.5988	0.0187387	0.158215	5.28791	7.29216	5.28791	7.29216	3100	12738	94.8427	323.494	119.11	324.89
8364	NM_003542	H4C3	H4 clustered histone 3	protein_coding	NP_003533.1	4787	602827	.	.	3.66367	7.3928	0.0293696	0.212778	6.19099	8.04987	6.19099	8.04987	5868	21594	172.457	526.728	216.583	529.001
8365	NM_003543	H4C8	H4 clustered histone 8	protein_coding	NP_003534.1	4788	602828	.	.	5.40549	6.18563	0.00552153	0.0694283	4.56791	6.95196	4.56791	6.95196	1850	10045	53.8412	242.616	67.6175	243.663
8366	NM_003544	H4C2	H4 clustered histone 2	protein_coding	NP_003535.1	4789	602829	.	.	3.33198	6.55538	0.0426268	0.269002	5.4728	7.1863	5.4728	7.1863	3535	11831	108.43	301.222	136.174	302.522
8368	NM_003546	H4C13	H4 clustered histone 13	protein_coding	NP_003537.1	4791	602831	.	.	11.1738	4.29948	0.000154733	0.00585999	2.08053	5.21346	2.08053	5.21346	263	2953	8.07656	75.3657	10.1431	75.691
8370	NM_003548	H4C14	H4 clustered histone 14	protein_coding	NP_003539.1	4794	142750	.	.	7.78432	5.90964	0.000953694	0.0206305	3.87577	6.74818	3.87577	6.74818	1114	8711	33.4705	217.304	42.0345	218.242
8404	NM_001128310,NM_001291976,NM_001291977,NM_004684	SPARCL1	SPARC like 1	protein_coding	NP_001121782.1;NP_001278905.1;NP_001278906.1;NP_004675.3	11220	606041	.	.	5.08319	0.334002	0.0103672	0.107546	0.490816	1.61643	0.490816	1.61643	33	169	0.127624	0.5676	0.160279	0.570049
8406	NM_001170750,NM_001170751,NM_001170752,NM_006307,XM_017029893	SRPX	sushi repeat containing protein X-linked	protein_coding	NP_001164221.1;NP_001164222.1;NP_001164223.1;NP_006298.1;XP_016885382.1	11309	300187	.	.	4.00673	4.89202	0.0205788	0.169444	3.68372	5.59947	3.68372	5.59947	965	3884	6.22899	21.0013	7.82279	21.0919
8412	NM_001261408,NM_001261409,NM_001261410,NM_001308251,NM_003567,XM_017002480	BCAR3	BCAR3 adaptor protein, NSP family member	protein_coding	NP_001248337.1;NP_001248338.1;NP_001248339.1;NP_001295180.1;NP_003558.1;XP_016857969.1	973	604704	.	.	-3.43826	2.34267	0.0403041	0.259983	3.14116	1.71106	3.14116	1.71106	637	186	2.34225	0.59686	2.94155	0.599435
8416	NM_003568,XM_011510058	ANXA9	annexin A9	protein_coding	NP_003559.2;XP_011508360.1	547	603319	.	.	-8.10393	0.811287	0.00124602	0.0248699	2.02937	0.463623	2.02937	0.463623	251	31	1.83408	0.174207	2.30337	0.174959
8420	NR_002909,NR_036473	SNHG3	small nucleolar RNA host gene 3	lncRNA	.	10118	603238	.	.	3.68604	4.96288	0.0288762	0.210345	3.83786	5.64459	3.83786	5.64459	1083	4010	5.72229	17.6086	7.18644	17.6846
8436	NM_004657	CAVIN2	caveolae associated protein 2	protein_coding	NP_004648.1	10690	606728	.	.	12.9738	2.05396	8.9848e-05	0.0039971	0.668517	3.1153	0.668517	3.1153	48	627	0.184669	2.02635	0.23192	2.0351
8448	NM_001282062,NM_001282063,NM_001282068,NM_003586,NR_104089,NR_104090,XM_011545975,XM_017023778,XM_024450472,XM_024450473,XM_024450474	DOC2A	double C2 domain alpha	protein_coding	NP_001268991.1;NP_001268992.1;NP_001268997.1;NP_003577.2;XP_011544277.1;XP_016879267.1;XP_024306240.1;XP_024306241.1;XP_024306242.1	2985	604567	.	.	-6.46845	0.385902	0.00390306	0.0546142	1.68826	0.424732	1.68826	0.424732	181	28	0.917657	0.090863	1.15246	0.091256
8458	NM_003594,XM_005271277,XM_011542303,XM_017002550,XM_017002551,XM_017002552,XM_017002553,XM_017002554,XM_017002555,XR_001737489,XR_001737490,XR_002957810,XR_002957811,XR_002957812	TTF2	transcription termination factor 2	protein_coding	NP_003585.3;XP_005271334.1;XP_011540605.1;XP_016858039.1;XP_016858040.1;XP_016858041.1;XP_016858042.1;XP_016858043.1;XP_016858044.1	12398	604718	.	.	4.3129	5.11972	0.015086	0.138748	3.81539	5.84323	3.81539	5.84323	1065	4614	1.40121	4.85171	1.75973	4.87265
8482	NM_001146029,NM_001146030,NM_003612	SEMA7A	semaphorin 7A (John Milton Hagen blood group)	protein_coding	NP_001139501.1;NP_001139502.1;NP_003603.1	10741	607961	.	.	-3.40636	1.7853	0.0427258	0.269361	2.65367	1.35201	2.65367	1.35201	431	127	1.51825	0.369791	1.90672	0.371387
8490	NM_001195303,NM_001254748,NM_001254749,NM_003617,NR_045630	RGS5	regulator of G protein signaling 5	protein_coding	NP_001182232.1;NP_001241677.1;NP_001241678.1;NP_003608.1	10001	603276	.	.	3.68921	7.92396	0.0285495	0.208966	6.70832	8.58155	6.70832	8.58155	8434	31253	18.296	54.7296	22.9773	54.9658
8495	NM_001256568,NM_001256569,NM_001351853,NM_001351854,NM_001351855,NM_001351856,NM_001351857,NM_001351858,NM_001351859,NM_001351860,NM_001351861,NM_001351862,NM_003621,NR_147792,XM_005253177,XM_006718349,XM_006718352,XM_006718353,XM_011520413,XM_011520414,XM_011520415,XM_011520416,XM_011520417,XM_011520418,XM_011520420,XM_017018447,XM_024448725	PPFIBP2	PPFIA binding protein 2	protein_coding	NP_001243497.2;NP_001243498.2;NP_001338782.2;NP_001338783.2;NP_001338784.2;NP_001338785.2;NP_001338786.2;NP_001338787.2;NP_001338788.2;NP_001338789.2;NP_001338790.2;NP_001338791.2;NP_003612.3;XP_005253234.1;XP_006718412.1;XP_006718415.1;XP_006718416.1;XP_011518715.1;XP_011518716.1;XP_011518717.1;XP_011518718.1;XP_011518719.1;XP_011518720.1;XP_011518722.1;XP_016873936.1;XP_024304493.1	9250	603142	.	.	-8.02735	3.68787	0.000857237	0.0191053	4.57759	1.94434	4.57759	1.94434	1863	233	6.74666	0.655806	8.47291	0.658636
8497	NM_001304331,NM_001304332,XM_006711586,XM_011510070,XM_017002606,XM_017002607,XM_017002609,XM_017002610,XR_001737495,XR_001737496,XR_001737497,XR_001737498,XR_002957844,XR_426804	PPFIA4	PTPRF interacting protein alpha 4	protein_coding	NP_001291260.1;NP_001291261.1;XP_006711649.1;XP_011508372.1;XP_016858095.1;XP_016858096.1;XP_016858098.1;XP_016858099.1	9248	603145	.	.	-5.78747	6.01782	0.00402631	0.0555888	6.80036	4.32801	6.80036	4.32801	8995	1561	17.4204	2.44428	21.8778	2.45482
8499	NM_001220473,NM_001220474,NM_001220475,NM_001220476,NM_001220477,NM_001220478,NM_001220479,NM_001220480,NM_001282536,NM_003625,XM_011538906,XM_011538907,XM_017020079,XM_017020080,XM_017020081,XM_017020082,XM_017020083,XM_017020084,XM_017020086,XM_017020087,XM_017020088,XM_017020089,XM_017020090,XM_017020091,XM_017020092,XM_017020094,XM_017020095,XM_017020096,XM_017020097,XM_017020098,XM_017020099…	PPFIA2	PTPRF interacting protein alpha 2	protein_coding	NP_001207402.1;NP_001207403.1;NP_001207404.1;NP_001207405.1;NP_001207406.1;NP_001207407.1;NP_001207408.1;NP_001207409.1;NP_001269465.1;NP_003616.2;XP_011537208.1;XP_011537209.1;XP_016875568.1;XP_016875569.1;XP_016875570.1;XP_016875571.1;XP_016875572.1;XP_016875573.1;XP_016875575.1;XP_016875576.1;XP_016875577.1;XP_016875578.1;XP_016875579.1;XP_016875580.1;XP_016875581.1;XP_016875583.1;XP_016875584…	9246	603143	.	.	9.94451	2.72624	0.000312439	0.00931548	1.13976	3.69836	1.13976	3.69836	98	980	0.223113	1.9926	0.280201	2.0012
8503	NM_001114172,NM_001303428,NM_001303429,NM_001328648,NM_001328649,NM_001328650,NM_001328651,NM_001328652,NM_001328653,NM_001328654,NM_003629,NR_137329	PIK3R3	phosphoinositide-3-kinase regulatory subunit 3	protein_coding	NP_001107644.1;NP_001290357.1;NP_001290358.1;NP_001315577.1;NP_001315578.1;NP_001315579.1;NP_001315580.1;NP_001315581.1;NP_001315582.1;NP_001315583.1;NP_003620.3	8981	606076	.	.	7.17176	5.52166	0.00143909	0.0274377	3.61308	6.35037	3.61308	6.35037	915	6592	1.95412	11.7183	2.45411	11.7688
8510	NM_006983,XM_017002615,XM_017002617,XR_002957848	MMP23B	matrix metallopeptidase 23B	protein_coding	NP_008914.1;XP_016858104.1;XP_016858106.1	7171	603321	.	.	-3.22195	3.07715	0.04973	0.294964	3.79128	2.31777	3.79128	2.31777	1046	326	8.52399	2.14294	10.705	2.15219
8514	NM_001199860,NM_001199861,NM_001199862,NM_001199863,NM_003636,NM_172130,XM_005263514,XM_011542321,XM_011542322,XM_017002618,XM_017002619,XM_017002620,XM_017002621	KCNAB2	potassium voltage-gated channel subfamily A regulatory beta subunit 2	protein_coding	NP_001186789.1;NP_001186790.1;NP_001186791.1;NP_001186792.1;NP_003627.1;NP_742128.1;XP_005263571.1;XP_011540623.1;XP_011540624.1;XP_016858107.1;XP_016858108.1;XP_016858109.1;XP_016858110.1	6229	601142	.	.	-7.73871	-0.466317	0.00272378	0.0428114	1.16368	0.2128	1.16368	0.2128	101	13	0.30757	0.02691	0.386268	0.027026
8519	NM_003641	IFITM1	interferon induced transmembrane protein 1	protein_coding	NP_003632.4	5412	604456	.	.	-5.88827	1.03496	0.00491477	0.0640942	2.158	0.666156	2.158	0.666156	282	48	5.01221	0.704621	6.29467	0.707662
8532	NM_001014447,NM_001014448,NM_003652	CPZ	carboxypeptidase Z	protein_coding	NP_001014447.2;NP_001014448.1;NP_003643.2	2333	603105	.	.	-7.72092	1.14731	0.00142448	0.027273	2.28702	0.586172	2.28702	0.586172	316	41	1.6921	0.175681	2.12506	0.176439
8533	NM_001199125,NM_001316354,NM_001316355,NM_001316356,NM_001316357,NM_001316358,NM_003653,XM_005256837,XM_005256840,XM_005256842,XM_017025246	COPS3	COP9 signalosome subunit 3	protein_coding	NP_001186054.1;NP_001303283.1;NP_001303284.1;NP_001303285.1;NP_001303286.1;NP_001303287.1;NP_003644.2;XP_005256894.1;XP_005256897.1;XP_005256899.1;XP_016880735.1	2239	604665	.	.	3.73994	6.61411	0.0270722	0.201975	5.40334	7.2812	5.40334	7.2812	3365	12641	23.3621	72.9086	29.3397	73.2232
8536	NM_003656,XM_005265516,XM_005265517,XM_017007354,XM_024453796,XR_940505	CAMK1	calcium/calmodulin dependent protein kinase I	protein_coding	NP_003647.1;XP_005265573.1;XP_005265574.1;XP_016862843.1;XP_024309564.1	1459	604998	.	.	3.29281	2.33939	0.0464309	0.282422	1.74221	3.12544	1.74221	3.12544	191	632	1.55047	4.34297	1.94719	4.36171
8544	NM_001018109,NM_003662	PIR	pirin	protein_coding	NP_001018119.1;NP_003653.1	30048	300931	.	.	5.08831	3.26831	0.00767496	0.0874689	2.05518	4.09295	2.05518	4.09295	257	1314	2.31489	9.87308	2.9072	9.91569
8553	NM_003670,XM_024453798	BHLHE40	basic helix-loop-helix family member e40	protein_coding	NP_003661.1;XP_024309566.1	1046	604256	.	.	-10.5067	4.3123	0.00021034	0.00713489	5.21871	2.15305	5.21871	2.15305	2951	282	11.1359	0.879655	13.9853	0.883451
8564	NM_003679,XM_005273337,XM_005273338,XM_017002649,XM_017002650	KMO	kynurenine 3-monooxygenase	protein_coding	NP_003670.2;XP_005273394.1;XP_005273395.1;XP_016858138.1;XP_016858139.1	6381	603538	.	.	6.09364	-2.65107	0.0385026	0.251923	0.0521932	0.301342	0.0521932	0.301342	3	19	0.006972	0.036296	0.008756	0.036453
8565	NM_003680,XM_011542347,XM_011542348,XM_017002651	YARS1	tyrosyl-tRNA synthetase 1	protein_coding	NP_003671.1;XP_011540649.1;XP_011540650.1;XP_016858140.1	12840	603623	.	.	4.3378	6.49697	0.0146321	0.135945	5.12231	7.2071	5.12231	7.2071	2755	12004	12.371	45.3725	15.5364	45.5683
8578	NM_003693,NM_145350,NR_028075,NR_102409,XM_017025256	SCARF1	scavenger receptor class F member 1	protein_coding	NP_003684.2;NP_663325.1;XP_016880745.1	16820	607873	.	.	-4.45018	1.2584	0.0155714	0.141469	2.28339	0.90152	2.28339	0.90152	315	71	1.08949	0.199413	1.36825	0.200276
8608	NM_001320108,NM_003708	RDH16	retinol dehydrogenase 16	protein_coding	NP_001307037.1;NP_003699.3	29674	.	.	.	-7.48247	-0.219611	0.00271703	0.0427642	1.30661	0.257751	1.30661	0.257751	120	16	0.424952	0.043514	0.533683	0.043702
8613	NM_003713	PLPP3	phospholipid phosphatase 3	protein_coding	NP_003704.3	9229	607125	.	.	-4.78414	5.2759	0.0096145	0.102199	6.02353	3.84672	6.02353	3.84672	5216	1095	18.9688	3.30342	23.8223	3.31768
8614	NM_003714	STC2	stanniocalcin 2	protein_coding	NP_003705.1	11374	603665	.	.	-7.22416	5.99721	0.00138349	0.0267124	6.82244	4.04673	6.82244	4.04673	9135	1270	20.352	2.34733	25.5595	2.35746
8631	NM_001075099,NM_003726,XM_005257755,XM_017025257,XM_017025258,XM_017025259,XM_017025260,XM_024451012	SKAP1	src kinase associated phosphoprotein 1	protein_coding	NP_001068567.1;NP_003717.3;XP_005257812.1;XP_016880746.1;XP_016880747.1;XP_016880748.1;XP_016880749.1;XP_024306780.1	15605	604969	.	.	-17.5456	-1.92313	0.00112921	0.023217	0.540383	0.0348519	0.540383	0.0348519	37	2	0.245658	0.011521	0.308514	0.011571
8639	NM_001277731,NM_001277732,NM_003734,NR_102422,XM_011525419,XM_011525420,XM_024451015,XR_001752673,XR_934584	AOC3	amine oxidase copper containing 3	protein_coding	NP_001264660.1;NP_001264661.1;NP_003725.1;XP_011523721.1;XP_011523722.1;XP_024306783.1	550	603735	.	.	-3.99564	-0.873742	0.0376048	0.248183	0.87581	0.272428	0.87581	0.272428	68	17	0.191977	0.035852	0.241097	0.036006
8645	NM_003740,XM_005249456,XM_006715235	KCNK5	potassium two pore domain channel subfamily K member 5	protein_coding	NP_003731.1;XP_005249513.1;XP_006715298.1	6280	603493	.	.	-6.89692	-0.607599	0.00462441	0.0611431	1.07396	0.2128	1.07396	0.2128	90	13	0.280343	0.031784	0.352074	0.031921
8646	NM_001304472,NM_001304473,NM_001304474,NM_003741,NR_130747,XM_011513254,XM_017007388,XM_017007389,XM_017007390,XM_017007391,XM_017007392,XM_017007393,XM_017007394,XM_024453803,XR_001740334,XR_001740335,XR_001740336,XR_001740337,XR_002959603	CHRD	chordin	protein_coding	NP_001291401.1;NP_001291402.1;NP_001291403.1;NP_003732.2;XP_011511556.1;XP_016862877.1;XP_016862878.1;XP_016862879.1;XP_016862880.1;XP_016862881.1;XP_016862882.1;XP_016862883.1;XP_024309571.1	1949	603475	.	.	-5.41642	0.903843	0.00720169	0.0838428	2.04233	0.654998	2.04233	0.654998	254	47	0.773818	0.117129	0.971815	0.117635
8647	NM_003742,XM_006712817,XM_011512077,XM_011512078,XM_011512080,XM_011512081,XM_017005165,XM_017005166,XM_017005167	ABCB11	ATP binding cassette subfamily B member 11	protein_coding	NP_003733.2;XP_006712880.1;XP_011510379.1;XP_011510380.1;XP_011510382.1;XP_011510383.1;XP_016860654.1;XP_016860655.1;XP_016860656.1	42	603201	.	.	-7.16307	1.47163	0.00188884	0.0332105	2.54251	0.741937	2.54251	0.741937	393	55	0.680528	0.078094	0.854653	0.078431
8660	NM_003749	IRS2	insulin receptor substrate 2	protein_coding	NP_003740.2	6126	600797	.	.	-3.31644	3.15673	0.0445807	0.276821	3.87456	2.35617	3.87456	2.35617	1113	337	1.62383	0.407595	2.03932	0.409354
8675	NM_001001433,NM_001134772,NM_001134773,NM_001204868,NM_003763,NR_037941,NR_037942,NR_037943	STX16	syntaxin 16	protein_coding	NP_001001433.1;NP_001128244.1;NP_001128245.1;NP_001191797.1;NP_003754.2	11431	603666	.	.	-4.21938	4.63883	0.0166379	0.147575	5.36602	3.39727	5.36602	3.39727	3277	780	8.02015	1.58815	10.0723	1.59501
8676	NM_003764,XM_011536213,XM_011536214,XM_011536217,XM_011536218,XM_017011400,XR_001743702,XR_942613	STX11	syntaxin 11	protein_coding	NP_003755.2;XP_011534515.1;XP_011534516.1;XP_011534519.1;XP_011534520.1;XP_016866889.1	11429	605014	.	.	19.7925	1.8536	1.10469e-05	0.000963997	0.426361	2.96979	0.426361	2.96979	28	559	0.059572	1.00931	0.074815	1.01367
8701	NM_001277115	DNAH11	dynein axonemal heavy chain 11	protein_coding	NP_001264044.1	2942	603339	.	.	-9.02517	6.15464	0.000447454	0.012128	7.01377	3.92661	7.01377	3.92661	10442	1162	8.66598	0.800285	10.8833	0.803738
8707	NM_003783	B3GALT2	beta-1,3-galactosyltransferase 2	protein_coding	NP_003774.1	917	603018	.	.	35.8046	3.07261	3.06483e-07	6.53696e-05	0.540383	4.11449	0.540383	4.11449	37	1335	0.122814	3.71612	0.154238	3.73216
8708	NM_020981,XM_005246931,XM_006712819,XM_011512085	B3GALT1	beta-1,3-galactosyltransferase 1	protein_coding	NP_066191.1;XP_005246988.1;XP_006712882.1;XP_011510387.1	916	603093	.	.	-3.89601	1.06456	0.0269487	0.201383	2.10132	0.882511	2.10132	0.882511	268	69	1.23583	0.304172	1.55204	0.305486
8711	NM_001251902,NM_003985,XM_011524045,XM_011524046,XM_011524047,XM_011524048	TNK1	tyrosine kinase non receptor 1	protein_coding	NP_001238831.1;NP_003976.2;XP_011522347.1;XP_011522348.1;XP_011522349.1;XP_011522350.1	11940	608076	.	.	-8.84046	-0.100849	0.00128386	0.0253025	1.39684	0.242922	1.39684	0.242922	133	15	0.535823	0.047002	0.672923	0.047205
8722	NM_003793,XM_011545328	CTSF	cathepsin F	protein_coding	NP_003784.2;XP_011543630.1	2531	603539	.	.	-3.42453	3.98134	0.0390641	0.254067	4.66747	3.02284	4.66747	3.02284	1988	583	11.5755	2.8175	14.5373	2.82966
8739	NM_003806,NR_073189,XM_017020146	HRK	harakiri, BCL2 interacting protein	protein_coding	NP_003797.1;XP_016875635.1	5185	603447	.	.	7.84356	2.14678	0.00108498	0.0226339	0.996156	3.13952	0.996156	3.13952	81	639	0.165587	1.08904	0.207956	1.09374
8748	NM_003814,XM_005268151	ADAM20	ADAM metallopeptidase domain 20	protein_coding	NP_003805.4;XP_005268208.1	199	603712	.	.	-6.40114	2.69998	0.00277342	0.0433751	3.60873	1.45854	3.60873	1.45854	912	143	0.898008	0.106102	1.12778	0.10656
8771	NM_003823	TNFRSF6B	TNF receptor superfamily member 6b	protein_coding	NP_003814.1	11921	603361	.	.	7.68672	-2.39748	0.0165518	0.147499	0.0521932	0.37119	0.0521932	0.37119	3	24	0.027007	0.200779	0.033917	0.201645
8787	NM_001081955,NM_001165933,NM_003835	RGS9	regulator of G protein signaling 9	protein_coding	NP_001075424.1;NP_001159405.1;NP_003826.2	10004	604067	.	.	-5.41541	1.36549	0.00672899	0.0796721	2.40879	0.843725	2.40879	0.843725	351	65	1.45281	0.243932	1.82454	0.244984
8788	NM_001317172,NM_003836	DLK1	delta like non-canonical Notch ligand 1	protein_coding	NP_001304101.2;NP_003827.4	2907	176290	.	.	-13.9949	3.39005	4.97042e-05	0.00266906	4.35932	1.25927	4.35932	1.25927	1590	114	4.06753	0.23997	5.10829	0.241005
8794	NM_003841	TNFRSF10C	TNF receptor superfamily member 10c	protein_coding	NP_003832.3	11906	603613	.	.	3.57396	2.79982	0.0340646	0.233414	2.01191	3.56612	2.01191	3.56612	247	887	2.10073	6.28064	2.63824	6.30774
8797	NM_003844	TNFRSF10A	TNF receptor superfamily member 10a	protein_coding	NP_003835.3	11904	603611	.	.	5.97882	1.61871	0.0041362	0.0566828	0.904487	2.63701	0.904487	2.63701	71	427	0.310258	1.5659	0.389643	1.57265
8800	NM_001271572,NM_001271573,NM_003847	PEX11A	peroxisomal biogenesis factor 11 alpha	protein_coding	NP_001258501.1;NP_001258502.1;NP_003838.1	8852	603866	.	.	-3.34825	2.89052	0.0431082	0.270874	3.63035	2.1371	3.63035	2.1371	927	278	4.11038	1.03464	5.1621	1.03911
8809	NM_001282399,NM_001371418,NM_001371419,NM_001371420,NM_001371421,NM_001371422,NM_001371423,NM_001371424,NM_003855,XM_024453202,XM_024453204,XM_024453205,XR_923054	IL18R1	interleukin 18 receptor 1	protein_coding	NP_001269328.1;NP_001358347.1;NP_001358348.1;NP_001358349.1;NP_001358350.1;NP_001358351.1;NP_001358352.1;NP_001358353.1;NP_003846.1;XP_024308970.1;XP_024308972.1;XP_024308973.1	5988	604494	.	.	-8.04357	-0.219575	0.0020245	0.0347131	1.31375	0.242922	1.31375	0.242922	121	15	0.37964	0.037673	0.476778	0.037834
8817	NM_003862	FGF18	fibroblast growth factor 18	protein_coding	NP_003853.1	3674	603726	.	.	5.90756	2.47047	0.00401376	0.0554857	1.37651	3.38382	1.37651	3.38382	130	772	0.772308	3.81244	0.969918	3.8289
8820	NM_001376058,NM_001376059,NM_001376060,NM_001376061,NM_003865,NR_164757,XM_005265526	HESX1	HESX homeobox 1	protein_coding	NP_001362987.1;NP_001362988.1;NP_001362989.1;NP_001362990.1;NP_003856.1;XP_005265583.1	4877	601802	.	.	-4.16846	1.03469	0.0207471	0.169761	2.09304	0.833863	2.09304	0.833863	266	64	1.4484	0.289619	1.819	0.290867
8825	NM_001324423,NM_004664,NR_136887,NR_136888,XM_011538928	LIN7A	lin-7 homolog A, crumbs cell polarity complex component	protein_coding	NP_001311352.1;NP_004655.1;XP_011537230.2	17787	603380	.	.	3.46692	5.77244	0.0366396	0.244005	4.67026	6.42308	4.67026	6.42308	1992	6937	3.89215	11.3948	4.88803	11.4439
8828	NM_003872,NM_018534,NM_201264,NM_201266,NM_201267,NM_201279,XM_017005187,XM_017005188,XR_923055,XR_923056,XR_923057	NRP2	neuropilin 2	protein_coding	NP_003863.2;NP_061004.3;NP_957716.1;NP_957718.1;NP_957719.1;NP_958436.1;XP_016860676.1;XP_016860677.1	8005	602070	.	.	-10.0506	6.2002	0.000254839	0.00814556	7.07365	3.83811	7.07365	3.83811	10888	1088	19.5112	1.62237	24.5035	1.62937
8840	NM_001204869,NM_001204870,NM_003882,NM_080838,NR_037944,XM_024447319,XM_024447320,XM_024447321	CCN4	cellular communication network factor 4	protein_coding	NP_001191798.1;NP_001191799.1;NP_003873.1;NP_543028.1;XP_024303087.1;XP_024303088.1;XP_024303089.1	12769	603398	.	.	-3.48418	0.235656	0.0461775	0.281365	1.48175	0.597874	1.48175	0.597874	146	42	0.341958	0.08311	0.429456	0.083469
8842	NM_001145847,NM_001145848,NM_001145849,NM_001145850,NM_001145851,NM_001145852,NM_001371406,NM_001371407,NM_001371408,NM_006017,XM_005248195,XM_005248196,XM_006713974,XM_011513892,XM_011513893,XM_011513894,XM_011513895,XM_011513896,XM_011513897,XM_011513900,XM_011513902,XM_011513903,XM_017008800,XM_024454276	PROM1	prominin 1	protein_coding	NP_001139319.1;NP_001139320.1;NP_001139321.1;NP_001139322.1;NP_001139323.1;NP_001139324.1;NP_001358335.1;NP_001358336.1;NP_001358337.1;NP_006008.1;XP_005248252.1;XP_005248253.1;XP_006714037.1;XP_011512194.1;XP_011512195.1;XP_011512196.1;XP_011512197.1;XP_011512198.1;XP_011512199.1;XP_011512202.1;XP_011512204.1;XP_011512205.1;XP_016864289.1;XP_024310044.1	9454	604365	.	.	-5.66274	5.68903	0.00446504	0.0597895	6.47012	4.04246	6.47012	4.04246	7138	1266	21.2047	3.08983	26.6303	3.10317
8844	NM_001367810,NM_014238,XM_006722154,XM_011525429,XM_011525430,XM_011525431,XM_017025267,XM_017025270,XM_017025271,XM_017025272,XM_017025273,XM_017025274,XM_017025275,XM_017025276,XM_017025277,XM_017025278,XM_017025279,XM_017025280,XR_002958082,XR_934587,XR_934588	KSR1	kinase suppressor of ras 1	protein_coding	NP_001354739.1;NP_055053.1;XP_006722217.1;XP_011523731.1;XP_011523732.1;XP_011523733.1;XP_016880756.1;XP_016880759.1;XP_016880760.1;XP_016880761.1;XP_016880762.1;XP_016880763.1;XP_016880764.1;XP_016880765.1;XP_016880766.1;XP_016880767.1;XP_016880768.1;XP_016880769.1	6465	601132	.	.	-3.32417	3.51667	0.0439484	0.274491	4.21415	2.65112	4.21415	2.65112	1430	432	2.83048	0.643657	3.55471	0.646436
8847	NR_152566,NR_152567,NR_152568,NR_152569,NR_152570,NR_152571,NR_152572	DLEU2	deleted in lymphocytic leukemia 2	lncRNA	.	13748	605766	.	.	6.25425	2.96783	0.00297237	0.0455739	1.65489	3.85284	1.65489	3.85284	175	1100	1.43315	6.91528	1.79985	6.94512
8848	NM_001243797,NM_001243798,NM_001243799,NM_006022,NM_183422,XM_005266583,XM_017020810,XM_017020811,XM_024449427,XR_001749705,XR_941690	TSC22D1	TSC22 domain family member 1	protein_coding	NP_001230726.1;NP_001230727.1;NP_001230728.1;NP_006013.1;NP_904358.2;XP_005266640.1;XP_016876299.1;XP_016876300.1;XP_024305195.1	16826	607715	.	.	-3.36131	8.2035	0.0411419	0.263821	8.83082	7.08925	8.83082	7.08925	36999	11056	134.141	32.5115	168.463	32.6518
8857	NM_003890	FCGBP	Fc fragment of IgG binding protein	protein_coding	NP_003881.2	13572	617553	.	.	-26.5252	-1.39485	0.000149393	0.00577057	0.75504	0.0348519	0.75504	0.0348519	56	2	0.051229	0.00154	0.064336	0.001546
8862	NM_017413	APLN	apelin	protein_coding	NP_059109.3	16665	300297	.	.	-9.73845	0.426205	0.000644561	0.0155663	1.76324	0.315585	1.76324	0.315585	195	20	0.718479	0.059253	0.902315	0.059509
8912	NM_001005407,NM_021098,XM_005255652,XM_006720963,XM_006720964,XM_006720965,XM_006720967,XM_006720968,XM_011522724,XM_011522727,XM_017023819,XM_017023820,XM_017023821,XR_002957850	CACNA1H	calcium voltage-gated channel subunit alpha1 H	protein_coding	NP_001005407.1;NP_066921.2;XP_005255709.1;XP_006721026.1;XP_006721027.1;XP_006721028.1;XP_006721030.1;XP_006721031.1;XP_011521026.1;XP_011521029.1;XP_016879308.1;XP_016879309.1;XP_016879310.1	1395	607904	.	.	-5.2587	4.40754	0.00639847	0.0769015	5.19473	2.95849	5.19473	2.95849	2901	554	5.15768	0.713779	6.47737	0.716859
8918	gene-HERC2P6	HERC2P6	hect domain and RLD 2 pseudogene 6	pseudogene	.	4874	.	.	.	-6.29567	-1.99212	0.01808	0.155618	0.478153	0.0856002	0.478153	0.0856002	32	5	0.498111	0.064662	0.625562	0.064941
8927	NM_003458	BSN	bassoon presynaptic cytomatrix protein	protein_coding	NP_003449.2	1117	604020	.	.	-6.08374	0.0940254	0.00554584	0.0696572	1.48175	0.37119	1.48175	0.37119	146	24	0.108694	0.01438	0.136506	0.014442
8928	NM_003923	FOXH1	forkhead box H1	protein_coding	NP_003914.1	3814	603621	.	.	-158.384	1.06568	5.73565e-09	2.99232e-06	2.35439	0.0348519	2.35439	0.0348519	335	2	1.97367	0.009045	2.47866	0.009084
8942	NM_001032998,NM_001199241,NM_003937,XM_011512102,XM_017005217,XM_024453208,XR_923058	KYNU	kynureninase	protein_coding	NP_001028170.1;NP_001186170.1;NP_003928.1;XP_011510404.1;XP_016860706.1;XP_024308976.1	6469	605197	.	.	-13.076	1.23668	0.000113705	0.0047527	2.41544	0.411532	2.41544	0.411532	353	27	0.605923	0.018613	0.760959	0.018693
8968	NM_021018	H3C7	H3 clustered histone 7	protein_coding	NP_066298.1	4773	602816	.	.	9.26893	6.42046	0.00038903	0.0109475	4.14374	7.28154	4.14374	7.28154	1358	12644	32.7034	252.858	41.0711	253.949
8969	NM_021064	H2AC11	H2A clustered histone 11	protein_coding	NP_066408.1	4737	615012	.	.	10.7478	7.00479	0.000177772	0.00646036	4.51465	7.8823	4.51465	7.8823	1780	19217	42.9641	385.087	53.9572	386.749
8970	NM_021058	H2BC11	H2B clustered histone 11	protein_coding	NP_066402.2	4761	615044	.	.	11.6725	6.7386	0.000114274	0.00475736	4.1577	7.627	4.1577	7.627	1372	16087	34.0199	331.1	42.7245	332.529
8972	NM_001365693,NM_004668,XM_011516670,XM_011516671,XM_011516672,XM_011516673,XM_011516674,XM_017012772,XM_024446990,XR_927545	MGAM	maltase-glucoamylase	protein_coding	NP_001352622.1;NP_004659.2;XP_011514972.1;XP_011514973.1;XP_011514974.1;XP_011514975.1;XP_011514976.1;XP_016868261.1;XP_024302758.1	7043	154360	.	.	-8.54191	-0.240313	0.00160329	0.0295321	1.30661	0.22794	1.30661	0.22794	120	14	0.152575	0.014486	0.191614	0.014548
8974	NM_001017974,NM_001142598,NM_001142599,NM_001365677,NM_001365678,NM_001365679,NM_001365680,NM_001365681,NM_004199,XM_005272117,XM_005272118,XM_005272119,XM_005272120,XM_006714728,XM_024446255,XM_024446256	P4HA2	prolyl 4-hydroxylase subunit alpha 2	protein_coding	NP_001017974.1;NP_001136070.1;NP_001136071.1;NP_001352606.1;NP_001352607.1;NP_001352608.1;NP_001352609.1;NP_001352610.1;NP_004190.1;XP_005272174.1;XP_005272175.1;XP_005272176.1;XP_005272177.1;XP_006714791.1;XP_024302023.1;XP_024302024.1	8547	600608	.	.	-3.92866	6.51659	0.0221614	0.177199	7.19892	5.25331	7.19892	5.25331	11883	3038	29.0341	6.11917	36.463	6.14557
8988	NM_006308	HSPB3	heat shock protein family B (small) member 3	protein_coding	NP_006299.1	5248	604624	.	.	8.66976	6.51044	0.000549443	0.0141688	4.31105	7.36137	4.31105	7.36137	1535	13368	26.9087	194.499	33.7938	195.339
8995	NM_005092	TNFSF18	TNF superfamily member 18	protein_coding	NP_005083.2	11932	603898	.	.	-17.073	-1.9571	0.00128179	0.0252836	0.52815	0.0348519	0.52815	0.0348519	36	2	0.557962	0.026415	0.700727	0.026529
9002	NM_003950,XM_005260139	F2RL3	F2R like thrombin or trypsin receptor 3	protein_coding	NP_003941.2;XP_005260196.1	3540	602779	.	.	14.9953	-1.22313	0.000517642	0.0135322	0.0691796	0.813936	0.0691796	0.813936	4	62	0.011984	0.183602	0.015051	0.184394
9021	NM_001378932,NM_001378933,NM_003955	SOCS3	suppressor of cytokine signaling 3	protein_coding	NP_001365861.1;NP_001365862.1;NP_003946.3	19391	604176	.	.	-3.25266	4.51744	0.0471574	0.284671	5.16984	3.55566	5.16984	3.55566	2850	880	12.417	3.17833	15.5941	3.19204
9024	NM_001256627,NM_001256629,NM_001256630,NM_001282218,NM_003957,NR_046331,XM_005253218,XM_006718374,XM_006718376,XM_011520461,XM_011520462,XM_017018532,XM_017018533,XM_017018534,XM_017018535,XM_017018536,XM_017018537,XM_017018538,XR_001748025,XR_001748026,XR_002957207,XR_242831,XR_930925,XR_930926	BRSK2	BR serine/threonine kinase 2	protein_coding	NP_001243556.1;NP_001243558.1;NP_001243559.1;NP_001269147.1;NP_003948.2;XP_005253275.1;XP_006718437.1;XP_006718439.1;XP_011518763.1;XP_011518764.1;XP_016874021.1;XP_016874022.1;XP_016874023.1;XP_016874024.1;XP_016874025.1;XP_016874026.1;XP_016874027.1	11405	609236	.	.	-14.3596	0.786084	8.96119e-05	0.00399438	2.06368	0.286958	2.06368	0.286958	259	18	0.754763	0.036138	0.947884	0.036294
9034	NM_001130910,NM_003965,XM_011534208,XM_011534209,XM_017007436	CCRL2	C-C motif chemokine receptor like 2	protein_coding	NP_001124382.1;NP_003956.2;XP_011532510.1;XP_011532511.1;XP_016862925.1	1612	608379	.	.	4.34936	-1.95935	0.0484502	0.290142	0.118971	0.463623	0.118971	0.463623	7	31	0.045204	0.179174	0.05677	0.179948
9048	NM_001136215,NM_057090,NM_057091	ARTN	artemin	protein_coding	NP_001129687.1;NP_476431.2;NP_476432.2	727	603886	.	.	-6.98689	-0.219646	0.00358543	0.0517236	1.29943	0.272428	1.29943	0.272428	119	17	0.788147	0.082821	0.989809	0.083178
9053	NM_001198608,NM_001198609,NM_001198611,NM_001198614,NM_001198615,NM_001198616,NM_001198617,NM_001198618,NM_001198619,NM_003980,XM_006715598,XM_006715599,XM_006715600,XM_006715601,XM_011536243,XM_011536244,XM_011536245,XM_011536246,XM_017011471	MAP7	microtubule associated protein 7	protein_coding	NP_001185537.1;NP_001185538.1;NP_001185540.1;NP_001185543.1;NP_001185544.1;NP_001185545.1;NP_001185546.1;NP_001185547.1;NP_001185548.1;NP_003971.1;XP_006715661.1;XP_006715662.1;XP_006715663.1;XP_006715664.1;XP_011534545.1;XP_011534546.1;XP_011534547.1;XP_011534548.1;XP_016866960.1	6869	604108	.	.	-3.38094	2.78278	0.0415952	0.265312	3.53423	2.04608	3.53423	2.04608	862	256	2.47221	0.549756	3.10477	0.552129
9055	NM_001267580,NM_003981,NM_199413,XM_005254987,XM_006720759,XM_006720760,XM_011522187,XM_011522188,XM_011522189,XM_011522190,XM_011522191,XM_011522192,XM_017022712,XM_017022713,XM_017022714,XM_017022715,XM_017022716,XM_017022717	PRC1	protein regulator of cytokinesis 1	protein_coding	NP_001254509.2;NP_003972.2;NP_955445.2;XP_005255044.1;XP_006720822.1;XP_006720823.1;XP_011520489.1;XP_011520490.1;XP_011520491.1;XP_011520492.1;XP_011520493.1;XP_011520494.1;XP_016878201.1;XP_016878202.1;XP_016878203.1;XP_016878204.1;XP_016878205.1;XP_016878206.1	9341	603484	.	.	10.6928	6.4813	0.000183172	0.00661447	4.0247	7.36073	4.0247	7.36073	1244	13362	4.95438	44.352	6.22206	44.5434
9056	NM_001126105,NM_001126106,NM_003982,XM_006720302,XM_011537298,XM_011537299	SLC7A7	solute carrier family 7 member 7	protein_coding	NP_001119577.1;NP_001119578.1;NP_003973.3;XP_006720365.1;XP_011535600.1;XP_011535601.1	11065	603593	.	.	-8.54985	4.09883	0.000615283	0.0150665	4.98361	2.19603	4.98361	2.19603	2495	293	14.0888	1.27767	17.6936	1.28318
9088	NM_001258450,NM_001258451,NM_004203,NM_182687,XM_011522734,XM_011522735,XM_011522736,XM_024450490	PKMYT1	protein kinase, membrane associated tyrosine/threonine 1	protein_coding	NP_001245379.1;NP_001245380.1;NP_004194.3;NP_872629.1;XP_011521036.1;XP_011521037.1;XP_011521038.1;XP_024306258.1	29650	602474	.	.	7.17576	2.06906	0.00167733	0.0303327	1.01381	3.05715	1.01381	3.05715	83	599	0.47016	2.86242	0.59046	2.87477
9095	NM_005149	TBX19	T-box transcription factor 19	protein_coding	NP_005140.1	11596	604614	.	.	-3.7993	-0.705605	0.0421538	0.266713	0.951049	0.315585	0.951049	0.315585	76	20	0.30001	0.066029	0.376773	0.066314
9108	NM_004686,XM_006716414,XM_011544693,XM_017013956,XM_024447325	MTMR7	myotubularin related protein 7	protein_coding	NP_004677.3;XP_006716477.2;XP_011542995.1;XP_016869445.1;XP_024303093.1	7454	603562	.	.	-4.08789	1.77259	0.0210433	0.171201	2.68982	1.22195	2.68982	1.22195	444	109	1.0045	0.192375	1.26152	0.193205
9122	NM_001201546,NM_001201547,NM_001201548,NM_001201549,NM_001319220,NM_004696,XM_005271317,XM_006711033	SLC16A4	solute carrier family 16 member 4	protein_coding	NP_001188475.1;NP_001188476.1;NP_001188477.1;NP_001188478.1;NP_001306149.1;NP_004687.1;XP_005271374.1;XP_006711096.1	10925	603878	.	.	-11.569	1.56161	0.000186055	0.00667634	2.67602	0.550488	2.67602	0.550488	439	38	2.07004	0.10195	2.5997	0.10239
9123	NM_001042422,NM_001042423,NM_001206950,NM_001206951,NM_001206952,NM_004207,XM_024451023	SLC16A3	solute carrier family 16 member 3	protein_coding	NP_001035887.1;NP_001035888.1;NP_001193879.1;NP_001193880.1;NP_001193881.1;NP_004198.1;XP_024306791.1	10924	603877	.	.	-19.9882	6.45607	5.75976e-06	0.000605757	7.39386	3.22689	7.39386	3.22689	13614	684	64.575	2.59752	81.0977	2.60873
9124	NM_020992,XM_011540330	PDLIM1	PDZ and LIM domain 1	protein_coding	NP_066272.1;XP_011538632.1	2067	605900	.	.	3.51133	6.26634	0.0348126	0.236316	5.13396	6.91634	5.13396	6.91634	2778	9798	23.1362	67.6783	29.056	67.9704
9127	NM_001159554,NM_001349874,NM_001349875,NM_001349876,NM_005446,XM_005261819,XM_011530498,XM_011530499,XM_011530500,XM_011530501,XM_011530502,XM_017029066,XM_017029067,XM_017029068,XM_017029069,XM_017029070,XM_017029072,XM_017029074,XM_017029075,XR_937950,XR_937952,XR_937953	P2RX6	purinergic receptor P2X 6	protein_coding	NP_001153026.1;NP_001336803.1;NP_001336804.1;NP_001336805.1;NP_005437.2;XP_005261876.1;XP_011528800.1;XP_011528801.1;XP_011528802.1;XP_011528803.1;XP_011528804.1;XP_016884555.1;XP_016884556.1;XP_016884557.1;XP_016884558.1;XP_016884559.1;XP_016884561.1;XP_016884563.1;XP_016884564.1	8538	608077	.	.	-8.94297	0.936895	0.000764114	0.0175615	2.13801	0.463623	2.13801	0.463623	277	31	1.14973	0.097726	1.44391	0.098148
9133	NM_004701	CCNB2	cyclin B2	protein_coding	NP_004692.1	1580	602755	.	.	8.65266	4.87618	0.000568791	0.0143436	2.82346	5.74437	2.82346	5.74437	495	4303	3.95279	28.569	4.96418	28.6923
9134	NM_057749,XM_011517366,XM_017013958,XM_017013959	CCNE2	cyclin E2	protein_coding	NP_477097.1;XP_011515668.1;XP_016869447.1;XP_016869448.1	1590	603775	.	.	19.9837	3.05055	7.44171e-06	0.000707645	0.836666	4.06476	0.836666	4.06476	64	1287	0.334683	4.68604	0.420318	4.70627
9145	NM_004711,NM_145731,NM_145738	SYNGR1	synaptogyrin 1	protein_coding	NP_004702.2;NP_663783.1;NP_663791.1	11498	603925	.	.	-4.38264	3.90034	0.0143509	0.133844	4.65978	2.70891	4.65978	2.70891	1977	453	8.26635	2.32557	10.3815	2.33561
9156	NM_001319224,NM_003686,NM_006027,NM_130398,XM_006711840,XM_011544321,XM_011544322,XM_011544323,XM_011544324,XM_011544325,XM_017002793	EXO1	exonuclease 1	protein_coding	NP_001306153.1;NP_003677.4;NP_006018.4;NP_569082.2;XP_006711903.1;XP_011542623.1;XP_011542624.1;XP_011542625.1;XP_011542626.1;XP_011542627.1;XP_016858282.1	3511	606063	.	.	13.0861	4.56877	6.54629e-05	0.00322463	2.12589	5.49344	2.12589	5.49344	274	3603	0.979486	10.9359	1.23011	10.9831
9162	NM_001321708,NM_001321709,NM_001321710,NM_004717,XM_017012780,XM_017012788	DGKI	diacylglycerol kinase iota	protein_coding	NP_001308637.1;NP_001308638.1;NP_001308639.1;NP_004708.1;XP_016868269.1;XP_016868277.1	2855	604072	.	.	4.34256	7.13096	0.0145442	0.135315	5.74039	7.83804	5.74039	7.83804	4272	18634	4.02016	16.1451	5.04879	16.2148
9187	NM_001254740,NM_001301031,NM_001301032,NM_001301033,NM_004727,XM_005254778,XM_005254781,XM_006720768,XM_011522219,XM_011522220,XM_011522221,XM_011522222,XM_011522226,XM_017022724,XM_017022725,XM_024450103,XM_024450104,XM_024450105,XM_024450106	SLC24A1	solute carrier family 24 member 1	protein_coding	NP_001241669.1;NP_001287960.1;NP_001287961.1;NP_001287962.1;NP_004718.1;XP_005254835.1;XP_005254838.1;XP_006720831.1;XP_011520521.1;XP_011520522.1;XP_011520523.1;XP_011520524.1;XP_011520528.1;XP_016878213.1;XP_016878214.1;XP_024305871.1;XP_024305872.1;XP_024305873.1;XP_024305874.1	10975	603617	.	.	-5.8674	1.03063	0.00499516	0.0647487	2.15402	0.666156	2.15402	0.666156	281	48	0.505201	0.078701	0.634468	0.07904
9188	NM_001256910,NM_004728,XM_011540336,XM_017016910	DDX21	DExD-box helicase 21	protein_coding	NP_001243839.1;NP_004719.2;XP_011538638.1;XP_016872399.1	2744	606357	.	.	3.6928	7.22551	0.0284593	0.208573	6.01725	7.88566	6.01725	7.88566	5193	19262	13.2323	40.8025	16.618	40.9786
9196	NM_004732,XM_011524068,XM_017025304,XM_017025305,XM_017025306,XM_024451026,XR_001752678,XR_001752679	KCNAB3	potassium voltage-gated channel subfamily A regulatory beta subunit 3	protein_coding	NP_004723.2;XP_011522370.1;XP_016880793.1;XP_016880794.1;XP_016880795.1;XP_024306794.1	6230	604111	.	.	-5.69756	-0.734501	0.0101351	0.105957	0.987247	0.22794	0.987247	0.22794	80	14	0.367876	0.04538	0.462004	0.045576
9212	NM_001256834,NM_001284526,NM_001313950,NM_001313951,NM_001313952,NM_001313953,NM_001313954,NM_001313955,NM_004217,NR_132730,NR_132731,XM_011524072,XM_017025307,XM_017025308,XM_017025309,XM_017025310,XM_017025311	AURKB	aurora kinase B	protein_coding	NP_001243763.1;NP_001271455.1;NP_001300879.1;NP_001300880.1;NP_001300881.1;NP_001300882.1;NP_001300883.1;NP_001300884.1;NP_004208.2;XP_011522374.1;XP_016880796.1;XP_016880797.1;XP_016880798.1;XP_016880799.1;XP_016880800.1	11390	604970	.	.	13.6987	3.47709	5.40934e-05	0.00281212	1.32794	4.44032	1.32794	4.44032	123	1694	1.2018	13.5492	1.5093	13.6077
9232	NM_001282382,NM_001282383,NM_004219,XM_024446260	PTTG1	PTTG1 regulator of sister chromatid separation, securin	protein_coding	NP_001269311.1;NP_001269312.1;NP_004210.1;XP_024302028.1	9690	604147	.	.	10.4936	6.18568	0.000202841	0.00701981	3.77195	7.06469	3.77195	7.06469	1031	10868	14.9671	144.79	18.7968	145.415
9244	NM_004750	CRLF1	cytokine receptor like factor 1	protein_coding	NP_004741.1	2364	604237	.	.	-18.9634	-1.82577	0.000783358	0.017826	0.576473	0.0348519	0.576473	0.0348519	40	2	0.272894	0.011349	0.342719	0.011398
9254	NM_001005505,NM_001174051,NM_001291101,NM_006030,XM_005265581,XM_011534243	CACNA2D2	calcium voltage-gated channel auxiliary subunit alpha2delta 2	protein_coding	NP_001005505.1;NP_001167522.1;NP_001278030.1;NP_006021.2;XP_005265638.1;XP_011532545.1	1400	607082	.	.	-5.11261	3.40624	0.00738133	0.0851652	4.22461	2.15701	4.22461	2.15701	1441	283	3.02913	0.488132	3.80419	0.490238
9256	NM_001261835,NM_004758,NM_024418	TSPOAP1	TSPO associated protein 1	protein_coding	NP_001248764.1;NP_004749.2;NP_077729.1	16831	610764	.	.	-8.99888	3.58618	0.000494929	0.0131647	4.49671	1.76395	4.49671	1.76395	1757	196	2.72418	0.250574	3.42122	0.251655
9262	NM_004226,XM_011512168,XM_011512169,XM_011512170,XM_011512171	STK17B	serine/threonine kinase 17b	protein_coding	NP_004217.1;XP_011510470.1;XP_011510471.1;XP_011510472.1;XP_011510473.1	11396	604727	.	.	3.47768	4.7606	0.0363776	0.242752	3.71103	5.42858	3.71103	5.42858	985	3441	2.22119	6.45398	2.78952	6.48183
9312	NM_004770,XM_017013981,XM_017013982,XR_001745620,XR_001745621	KCNB2	potassium voltage-gated channel subfamily B member 2	protein_coding	NP_004761.2;XP_016869470.1;XP_016869471.1	6232	607738	.	.	-5.11981	-2.22056	0.0389831	0.253684	0.39975	0.0856002	0.39975	0.0856002	26	5	0.029898	0.005222	0.037547	0.005245
9314	NM_001314052,NM_004235	KLF4	Kruppel like factor 4	protein_coding	NP_001300981.1;NP_004226.3	6348	602253	.	.	-4.48562	0.521328	0.0170271	0.149632	1.72624	0.597874	1.72624	0.597874	188	42	0.760574	0.135357	0.955181	0.135941
9319	NM_001166260,NM_004237,XM_011514163	TRIP13	thyroid hormone receptor interactor 13	protein_coding	NP_001159732.1;NP_004228.1;XP_011512465.1	12307	604507	.	.	13.3613	4.79756	5.7732e-05	0.00293487	2.28339	5.71981	2.28339	5.71981	315	4229	1.60756	17.2547	2.01889	17.3291
9348	NM_004784,NR_146513,NR_146514,XM_006714416,XM_011532415,XM_011532416,XM_017008839,XM_017008840,XM_017008841,XM_017008842,XM_017008843,XM_017008844	NDST3	N-deacetylase and N-sulfotransferase 3	protein_coding	NP_004775.1;XP_006714479.1;XP_011530717.1;XP_011530718.1;XP_016864328.1;XP_016864329.1;XP_016864330.1;XP_016864331.1;XP_016864332.1;XP_016864333.1	7682	603950	.	.	4.20626	-0.8926	0.0308715	0.220723	0.258796	0.872912	0.258796	0.872912	16	68	0.030133	0.111305	0.037843	0.111785
9350	NM_005454,XR_001746419	CER1	cerberus 1, DAN family BMP antagonist	protein_coding	NP_005445.1	1862	603777	.	.	3.62456	0.560622	0.0369446	0.244959	0.701574	1.71106	0.701574	1.71106	51	186	0.138957	0.335201	0.174512	0.336647
9363	NM_004794,XM_017029963	RAB33A	RAB33A, member RAS oncogene family	protein_coding	NP_004785.1;XP_016885452.1	9773	300333	.	.	3.58446	2.67544	0.0338867	0.23309	1.91658	3.4531	1.91658	3.4531	226	814	3.08018	8.8668	3.8683	8.90506
9367	NM_001195328,NM_004251	RAB9A	RAB9A, member RAS oncogene family	protein_coding	NP_001182257.1;NP_004242.1	9792	300284	.	.	3.48402	5.35637	0.0360013	0.240741	4.26756	6.01398	4.26756	6.01398	1487	5204	10.3382	38.18	12.9834	38.3448
9368	NM_004252,XR_002958087	SLC9A3R1	SLC9A3 regulator 1	protein_coding	NP_004243.1	11075	604990	.	.	-5.3202	3.47953	0.00616445	0.0749521	4.30299	2.17665	4.30299	2.17665	1526	288	8.91046	1.40726	11.1904	1.41334
9378	NM_001135659,NM_001320156,NM_001320157,NM_001330077,NM_001330078,NM_001330079,NM_001330081,NM_001330082,NM_001330083,NM_001330084,NM_001330085,NM_001330086,NM_001330087,NM_001330088,NM_001330089,NM_001330090,NM_001330091,NM_001330092,NM_001330093,NM_001330094,NM_001330095,NM_001330096,NM_001330097,NM_004801,NM_138735	NRXN1	neurexin 1	protein_coding	NP_001129131.1;NP_001307085.1;NP_001307086.1;NP_001317006.1;NP_001317007.1;NP_001317008.1;NP_001317010.1;NP_001317011.1;NP_001317012.1;NP_001317013.1;NP_001317014.1;NP_001317015.1;NP_001317016.1;NP_001317017.1;NP_001317018.1;NP_001317019.1;NP_001317020.1;NP_001317021.1;NP_001317022.1;NP_001317023.1;NP_001317024.1;NP_001317025.1;NP_001317026.1;NP_004792.1;NP_620072.1	8008	600565	.	.	6.76378	5.17072	0.00193812	0.0336318	3.36056	5.99364	3.36056	5.99364	755	5130	1.56906	8.92246	1.97054	8.96097
9383	NR_003255	TSIX	TSIX transcript, XIST antisense RNA	antisense_RNA	.	12377	300181	.	.	14.2739	-2.95921	0.0128214	0.124198	0.0176084	0.257751	0.0176084	0.257751	1	16	0.000185	0.004238	0.000232	0.004256
9384	gene-COX6CP1	COX6CP1	cytochrome c oxidase subunit 6C pseudogene 1	pseudogene	.	2286	.	.	.	-8.55223	-1.92328	0.00711607	0.0830705	0.515812	0.0688816	0.515812	0.0688816	35	4	0.918054	0.086503	1.15295	0.086877
9401	NM_004260,XM_011517384,XM_017013991,XM_017013992,XM_017013993,XM_017013994,XM_017013995,XM_017013996,XM_017013997,XM_017013998,XM_017013999,XM_017014000,XM_017014001,XR_001745626,XR_001745627,XR_001745628,XR_001745629,XR_001745630	RECQL4	RecQ like helicase 4	protein_coding	NP_004251.4;XP_011515686.1;XP_016869480.1;XP_016869481.1;XP_016869482.1;XP_016869483.1;XP_016869484.1;XP_016869485.1;XP_016869486.1;XP_016869487.1;XP_016869488.1;XP_016869489.1;XP_016869490.1	9949	603780	.	.	4.45668	2.66134	0.0137479	0.130351	1.72624	3.4975	1.72624	3.4975	188	842	0.555023	2.23954	0.697035	2.2492
9423	NM_004822,XM_006721595	NTN1	netrin 1	protein_coding	NP_004813.2;XP_006721658.1	8029	601614	.	.	24.7562	3.04729	2.31679e-06	0.000311023	0.712427	4.07422	0.712427	4.07422	52	1296	0.102357	2.13781	0.128547	2.14703
9429	NM_001257386,NM_001348985,NM_001348986,NM_001348987,NM_001348988,NM_001348989,NM_004827,XM_005263355,XM_011532420,XM_017008852	ABCG2	ATP binding cassette subfamily G member 2 (Junior blood group)	protein_coding	NP_001244315.1;NP_001335914.1;NP_001335915.1;NP_001335916.1;NP_001335917.1;NP_001335918.1;NP_004818.2;XP_005263412.1;XP_011530722.1;XP_016864341.1	74	603756	.	.	-6.90721	1.94381	0.00209036	0.0354653	2.94116	0.975146	2.94116	0.975146	544	79	1.55254	0.163006	1.94979	0.163709
9465	NM_001376570,NM_004842,NM_016377,NM_138633,NR_164832,NR_164833,NR_164834,XM_005267229,XM_006715614,XM_011536262,XM_017011506,XM_017011507,XM_017011509,XM_017011510,XM_017011511,XM_024446589,XR_001743754,XR_001743755,XR_002956318,XR_942636	AKAP7	A-kinase anchoring protein 7	protein_coding	NP_001363499.1;NP_004833.1;NP_057461.2;NP_619539.1;XP_005267286.1;XP_006715677.1;XP_011534564.1;XP_016866995.1;XP_016866996.1;XP_016866998.1;XP_016866999.1;XP_016867000.1;XP_024302357.1	377	604693	.	.	-3.84245	3.98761	0.0247288	0.190196	4.70803	2.91472	4.70803	2.91472	2047	535	10.8613	2.45372	13.6404	2.46431
9478	NM_001033677,NM_004276,NM_031205,XM_017020235,XM_017020238,XM_017020239,XM_024449280,XM_024449281	CABP1	calcium binding protein 1	protein_coding	NP_001028849.1;NP_004267.2;NP_112482.1;XP_016875724.1;XP_016875727.1;XP_016875728.1;XP_024305048.1;XP_024305049.1	1384	605563	.	.	-8.25542	-1.67702	0.00594568	0.0729835	0.60004	0.0856002	0.60004	0.0856002	42	5	0.162793	0.009575	0.204447	0.009617
9480	NM_004852	ONECUT2	one cut homeobox 2	protein_coding	NP_004843.2	8139	604894	.	.	-20.252	2.94552	7.22406e-06	0.000699107	3.96696	0.783518	3.96696	0.783518	1192	59	0.863009	0.03519	1.08383	0.035342
9493	NM_001281301,NM_001367804,NM_001367805,NM_004856,NM_138555,NR_160295,NR_160296,XM_005254797,XM_005254798,XM_005254799,XM_011522238,XM_011522239,XM_017022733,XM_024450110	KIF23	kinesin family member 23	protein_coding	NP_001268230.1;NP_001354733.1;NP_001354734.1;NP_004847.2;NP_612565.1;XP_005254854.1;XP_005254855.1;XP_005254856.1;XP_011520540.1;XP_011520541.1;XP_016878222.1;XP_024305878.1	6392	605064	.	.	16.8666	6.54693	1.51308e-05	0.00118258	3.51885	7.47161	3.51885	7.47161	852	14436	2.84607	40.8763	3.57429	41.0527
9498	NM_001039960,NM_001258401,NM_001258402,NM_001258403,NM_001267615,NR_047672,XM_006719700,XM_011539010,XM_011539011,XM_011539014,XM_017020240,XM_017020241,XM_017020242,XM_024449282	SLC4A8	solute carrier family 4 member 8	protein_coding	NP_001035049.1;NP_001245330.1;NP_001245331.1;NP_001245332.1;NP_001254544.1;XP_006719763.1;XP_011537312.1;XP_011537313.1;XP_011537316.1;XP_016875729.1;XP_016875730.1;XP_016875731.1;XP_024305050.1	11034	605024	.	.	-5.79867	3.21655	0.00426377	0.0578612	4.07181	1.89777	4.07181	1.89777	1288	223	1.65054	0.188609	2.07286	0.189423
9499	NM_001135940,NM_001300911,NM_006790,XM_017010060,XM_017010061,XM_017010062	MYOT	myotilin	protein_coding	NP_001129412.1;NP_001287840.1;NP_006781.1;XP_016865549.1;XP_016865550.1;XP_016865551.1	12399	604103	.	.	7.89307	-0.545143	0.00255312	0.0407464	0.198318	1.12014	0.198318	1.12014	12	96	0.055618	0.415758	0.069849	0.417552
9501	NM_001190411,NM_001190412,NM_001190413,NM_006987	RPH3AL	rabphilin 3A like (without C2 domains)	protein_coding	NP_001177340.1;NP_001177341.1;NP_001177342.1;NP_008918.1	10296	604881	.	.	-5.4829	1.31303	0.00642111	0.0770466	2.36818	0.813936	2.36818	0.813936	339	62	1.53725	0.225202	1.93059	0.226173
9507	NM_001320336,NM_005099,XR_001737548,XR_001737549	ADAMTS4	ADAM metallopeptidase with thrombospondin type 1 motif 4	protein_coding	NP_001307265.1;NP_005090.3	220	603876	.	.	-72.4125	-0.922447	5.85945e-06	0.000607838	0.996156	0.0175312	0.996156	0.0175312	81	1	0.098165	0.000188	0.123283	0.000189
9509	NM_014244,NM_021599	ADAMTS2	ADAM metallopeptidase with thrombospondin type 1 motif 2	protein_coding	NP_055059.2;NP_067610.1	218	604539	.	.	-42.2746	2.48821	1.67841e-07	4.20931e-05	3.57494	0.329689	3.57494	0.329689	889	21	1.6286	0.030226	2.0453	0.030356
9515	NM_001308330,NM_001348343,NM_001348344,NM_001348345,NM_014980,NR_145516,NR_145517,XM_006713825,XM_011513331,XM_011513332,XM_011513333,XM_017007534,XM_017007535,XM_024453832,XR_001740373,XR_924217	STXBP5L	syntaxin binding protein 5 like	protein_coding	NP_001295259.1;NP_001335272.1;NP_001335273.1;NP_001335274.1;NP_055795.1;XP_006713888.1;XP_011511633.1;XP_011511634.1;XP_011511635.1;XP_016863023.1;XP_016863024.1;XP_024309600.1	30757	609381	.	.	3.72779	0.822592	0.0321681	0.226216	0.79643	1.9072	0.79643	1.9072	60	225	0.074441	0.235643	0.093489	0.23666
9521	NM_001135650,NM_004280	EEF1E1	eukaryotic translation elongation factor 1 epsilon 1	protein_coding	NP_001129122.1;NP_004271.1	3212	609206	.	.	3.82742	5.19623	0.0247783	0.190435	4.01597	5.88502	4.01597	5.88502	1236	4752	14.1218	45.5402	17.7351	45.7367
9536	NM_004878	PTGES	prostaglandin E synthase	protein_coding	NP_004869.1	9599	605172	.	.	-10.5137	0.594008	0.00042266	0.0116638	1.89292	0.329689	1.89292	0.329689	221	21	1.49911	0.118317	1.88269	0.118827
9540	NM_001206802,NM_004881,NM_147184,XM_005264650,XM_006712150,XM_024453249	TP53I3	tumor protein p53 inducible protein 3	protein_coding	NP_001193731.1;NP_004872.2;NP_671713.1;XP_005264707.1;XP_006712213.1;XP_024309017.1	19373	605171	.	.	3.62435	5.71808	0.0307719	0.22008	4.57015	6.38328	4.57015	6.38328	1853	6746	12.295	37.0842	15.4409	37.2442
9543	NM_004884,XM_011522241,XM_011522243,XM_011522244	IGDCC3	immunoglobulin superfamily DCC subclass member 3	protein_coding	NP_004875.2;XP_011520543.2;XP_011520545.1;XP_011520546.1	9700	604184	.	.	-5.05945	4.1271	0.00763884	0.0872541	4.91363	2.75667	4.91363	2.75667	2373	471	6.50977	1.08861	8.17542	1.09331
9547	NM_004887	CXCL14	C-X-C motif chemokine ligand 14	protein_coding	NP_004878.3	10640	604186	.	.	4.14123	1.334	0.02045	0.16867	0.978282	2.32835	0.978282	2.32835	79	329	0.55565	1.92447	0.697824	1.93278
9572	NM_021724	NR1D1	nuclear receptor subfamily 1 group D member 1	protein_coding	NP_068370.1	7962	602408	.	.	-6.88586	-0.719751	0.00497172	0.06457	1.01381	0.1975	1.01381	0.1975	83	12	0.372067	0.043168	0.467268	0.043355
9580	NM_005686,XM_005245623	SOX13	SRY-box transcription factor 13	protein_coding	NP_005677.2;XP_005245680.1	11192	604748	.	.	-5.61881	1.36552	0.00573076	0.0711962	2.41544	0.823934	2.41544	0.823934	353	63	1.16215	0.179423	1.45951	0.180197
9585	NM_001284259,NM_001382506,NM_016195,NR_168374,NR_168375	KIF20B	kinesin family member 20B	protein_coding	NP_001271188.1;NP_001369435.1;NP_057279.2	7212	605498	.	.	5.4149	5.88339	0.00548513	0.0691612	4.27764	6.65272	4.27764	6.65272	1498	8148	2.80622	12.7051	3.52424	12.7599
9595	NM_004288,XM_017005386	CYTIP	cytohesin 1 interacting protein	protein_coding	NP_004279.3;XP_016860875.1	9506	604448	.	.	6.68502	-1.67954	0.0110046	0.111574	0.102564	0.586172	0.102564	0.586172	6	41	0.015153	0.094354	0.019031	0.094761
9625	NM_001080395,NM_004920	AATK	apoptosis associated tyrosine kinase	protein_coding	NP_001073864.2;NP_004911.2	21	605276	.	.	-7.40411	1.34843	0.00165721	0.0302326	2.44502	0.677229	2.44502	0.677229	362	49	0.788365	0.087656	0.990083	0.088035
9628	NM_001204416,NM_001204417,NM_001204418,NM_001204419,NM_001204420,NM_001204421,NM_001204422,NM_001204423,NM_001204424,NM_001370270,NM_001370271,NM_001370272,NM_001370273,NM_001370274,NM_001370275,NM_001370276,NM_001370277,NM_001370278,NM_001370279,NM_001370280,NM_001370281,NM_001370282,NM_001370283,NM_001370284,NM_001370286,NM_001370287,NM_001370288,NM_001370289,NM_001370290,NM_001370291,NM_001370…	RGS6	regulator of G protein signaling 6	protein_coding	NP_001191345.1;NP_001191346.1;NP_001191347.1;NP_001191348.1;NP_001191349.1;NP_001191350.1;NP_001191351.1;NP_001191352.1;NP_001191353.1;NP_001357199.1;NP_001357200.1;NP_001357201.1;NP_001357202.1;NP_001357203.1;NP_001357204.1;NP_001357205.1;NP_001357206.1;NP_001357207.1;NP_001357208.1;NP_001357209.1;NP_001357210.1;NP_001357211.1;NP_001357212.1;NP_001357213.1;NP_001357215.1;NP_001357216.1;NP_001357…	10002	603894	.	.	-3.78161	-0.294071	0.0383073	0.251366	1.17156	0.411532	1.17156	0.411532	102	27	0.222457	0.029903	0.279379	0.030032
9630	NM_004297,XM_011519224,XM_017015341	GNA14	G protein subunit alpha 14	protein_coding	NP_004288.1;XP_011517526.1;XP_016870830.1	4382	604397	.	.	-4.36801	-0.857559	0.0276089	0.204111	0.894991	0.257751	0.894991	0.257751	70	16	0.33294	0.06158	0.418129	0.061846
9672	NM_014654,XM_011542463,XM_011542464,XM_011542466	SDC3	syndecan 3	protein_coding	NP_055469.3;XP_011540765.1;XP_011540766.1;XP_011540768.1	10660	186357	.	.	-3.30183	5.27163	0.044299	0.275741	5.9132	4.24394	5.9132	4.24394	4826	1468	10.9475	2.7616	13.7486	2.77352
9700	NM_012291,XM_006719705,XM_011539024,XM_011539025,XM_017020253,XR_001748927	ESPL1	extra spindle pole bodies like 1, separase	protein_coding	NP_036423.4;XP_006719768.1;XP_011537326.1;XP_011537327.1;XP_016875742.1	16856	604143	.	.	6.90653	2.76071	0.00188628	0.0332105	1.43665	3.67784	1.43665	3.67784	139	965	0.250923	1.62159	0.315126	1.62858
9717	NM_014692,XM_024450497,XM_024450498	SEC14L5	SEC14 like lipid binding 5	protein_coding	NP_055507.1;XP_024306265.1;XP_024306266.1	29032	.	.	.	3.67261	1.79477	0.0315445	0.223435	1.30661	2.68168	1.30661	2.68168	120	443	0.21568	0.66514	0.270866	0.668011
9721	NM_014696,XM_005277666,XM_011540388,XM_011540395,XM_011540400,XM_017016974,XM_017016975,XM_017016976,XM_017016977,XM_017016978,XM_017016979,XM_017016980,XM_017016981,XM_017016982,XM_017016983,XM_017016984,XM_024448264	GPRIN2	G protein regulated inducer of neurite outgrowth 2	protein_coding	NP_055511.2;XP_005277723.1;XP_011538690.1;XP_011538697.1;XP_011538702.1;XP_016872463.1;XP_016872464.1;XP_016872465.1;XP_016872466.1;XP_016872467.1;XP_016872468.1;XP_016872469.1;XP_016872470.1;XP_016872471.1;XP_016872472.1;XP_016872473.1;XP_024304032.1	23730	611240	.	.	-15.4914	2.80551	3.14194e-05	0.0019224	3.81665	0.882511	3.81665	0.882511	1066	69	1.68373	0.068751	2.11454	0.069048
9723	NM_001178129,NM_012431	SEMA3E	semaphorin 3E	protein_coding	NP_001171600.1;NP_036563.1	10727	608166	.	.	6.36658	3.67627	0.00269563	0.0425154	2.158	4.52703	2.158	4.52703	282	1804	0.487252	2.44922	0.611924	2.45979
9725	NM_014698,XM_006711841,XM_011544328,XM_011544329,XM_011544330,XM_011544331,XM_011544332,XR_001737552,XR_949163	TMEM63A	transmembrane protein 63A	protein_coding	NP_055513.2;XP_006711904.1;XP_011542630.1;XP_011542631.1;XP_011542632.1;XP_011542633.1;XP_011542634.1	29118	618685	.	.	-4.32235	3.134	0.0153728	0.140167	3.92792	2.10056	3.92792	2.10056	1158	269	3.5235	0.720683	4.42505	0.723793
9744	NM_014716,XM_024451047,XR_429827	ACAP1	ArfGAP with coiled-coil, ankyrin repeat and PH domains 1	protein_coding	NP_055531.1;XP_024306815.1	16467	607763	.	.	-4.41434	2.42101	0.0147027	0.136414	3.27713	1.56966	3.27713	1.56966	708	161	1.44576	0.272345	1.81568	0.273521
9746	NM_014718,XM_006719163	CLSTN3	calsyntenin 3	protein_coding	NP_055533.2;XP_006719226.1	18371	611324	.	.	-3.46825	3.52673	0.0373504	0.247151	4.23688	2.6199	4.23688	2.6199	1454	421	4.14797	1.00319	5.2093	1.00751
9751	NM_001318234,NM_014723,XM_005260889,XM_011529402,XM_011529403,XM_011529404	SNPH	syntaphilin	protein_coding	NP_001305163.1;NP_055538.2;XP_005260946.1;XP_011527704.1;XP_011527705.1;XP_011527706.1	15931	604942	.	.	5.13235	2.93951	0.00734524	0.0848775	1.8044	3.78664	1.8044	3.78664	203	1047	0.468168	2.03206	0.58796	2.04083
9752	NM_014005,NM_031857	PCDHA9	protocadherin alpha 9	protein_coding	NP_054724.1;NP_114063.1	8675	606315	.	.	-4.64218	1.11461	0.0133124	0.127745	2.17771	0.813936	2.17771	0.813936	287	62	0.534257	0.095243	0.670957	0.095654
9768	NM_001029989,NM_014736,NR_109934	PCLAF	PCNA clamp associated factor	protein_coding	NP_001025160.1;NP_055551.1	28961	610696	.	.	17.3685	4.96188	1.35216e-05	0.001122	2.13398	5.90429	2.13398	5.90429	276	4817	1.60986	22.5124	2.02178	22.6096
9770	NM_014737,NM_170774,XM_005260895,XM_011529410,XM_011529411,XM_011529412,XM_017028149,XM_017028150,XM_017028151,XM_017028152,XM_017028153	RASSF2	Ras association domain family member 2	protein_coding	NP_055552.1;NP_739580.1;XP_005260952.1;XP_011527712.1;XP_011527713.1;XP_011527714.1;XP_016883638.1;XP_016883639.1;XP_016883640.1;XP_016883641.1;XP_016883642.1	9883	609492	.	.	8.24059	3.41914	0.000760953	0.0175336	1.72624	4.32449	1.72624	4.32449	188	1557	0.413529	2.81921	0.519338	2.83138
9771	NM_001367600,NM_001367601,NM_001367602,NM_001367603,NM_012294,XM_005249916,XM_011515652,XM_017012837	RAPGEF5	Rap guanine nucleotide exchange factor 5	protein_coding	NP_001354529.1;NP_001354530.1;NP_001354531.1;NP_001354532.1;NP_036426.4;XP_005249973.1;XP_011513954.1;XP_016868326.1	16862	609527	.	.	-3.44874	1.93861	0.040489	0.260881	2.78799	1.43915	2.78799	1.43915	481	140	0.866756	0.181091	1.08853	0.181871
9787	NM_001146015,NM_014750,XM_017021840	DLGAP5	DLG associated protein 5	protein_coding	NP_001139487.1;NP_055565.3;XP_016877329.1	16864	617859	.	.	10.5554	6.07238	0.000196776	0.00692456	3.66009	6.95296	3.66009	6.95296	948	10052	3.89128	34.3172	4.88693	34.4653
9816	NM_001314021,NM_014777,XM_005273360	URB2	URB2 ribosome biogenesis homolog	protein_coding	NP_001300950.1;NP_055592.2;XP_005273417.1	28967	.	.	.	3.66098	4.18128	0.0298482	0.215568	3.13311	4.88077	3.13311	4.88077	633	2328	1.34437	4.11689	1.68835	4.13465
9824	NM_001286479,NM_001286480,NM_014783,NM_199357	ARHGAP11A	Rho GTPase activating protein 11A	protein_coding	NP_001273408.1;NP_001273409.1;NP_055598.1;NP_955389.1	15783	610589	.	.	11.3671	5.72058	0.000134646	0.0053722	3.25131	6.61308	3.25131	6.61308	694	7925	1.4324	14.1665	1.79891	14.2276
9832	NM_001270934,NM_001270941,NM_001282282,NM_014790,XM_017010098	JAKMIP2	janus kinase and microtubule interacting protein 2	protein_coding	NP_001257863.1;NP_001257870.1;NP_001269211.1;NP_055605.2;XP_016865587.1	29067	611197	.	.	11.6449	2.38818	0.000146714	0.00573341	0.866123	3.40562	0.866123	3.40562	67	785	0.086663	0.852193	0.108837	0.855871
9833	NM_001256685,NM_001256687,NM_001256688,NM_001256689,NM_001256690,NM_001256691,NM_001256692,NM_001256693,NM_014791,NR_046337,XM_011518076,XM_011518077,XM_011518078,XM_011518079,XM_011518080,XM_011518081,XM_011518082,XM_011518083,XM_011518084,XM_011518085,XM_011518086	MELK	maternal embryonic leucine zipper kinase	protein_coding	NP_001243614.1;NP_001243616.1;NP_001243617.1;NP_001243618.1;NP_001243619.1;NP_001243620.1;NP_001243621.1;NP_001243622.1;NP_055606.1;XP_011516378.1;XP_011516379.1;XP_011516380.1;XP_011516381.1;XP_011516382.1;XP_011516383.1;XP_011516384.1;XP_011516385.1;XP_011516386.1;XP_011516387.1;XP_011516388.1	16870	607025	.	.	9.77037	5.22222	0.000301097	0.0091378	2.98658	6.10186	2.98658	6.10186	564	5536	2.71913	22.1928	3.41487	22.2886
9837	NM_021067,NR_134574,XM_017028162,XR_244227,XR_937180	GINS1	GINS complex subunit 1	protein_coding	NP_066545.3;XP_016883651.1	28980	610608	.	.	9.77112	5.84389	0.000298761	0.00908333	3.54337	6.7165	3.54337	6.7165	868	8520	3.16326	24.9473	3.97264	25.055
9844	NM_001039459,NM_001206480,NM_001206482,NM_014800,NM_130442,NR_038120,XM_005249919,XM_006715805,XM_011515654,XM_017012839,XM_024447008,XR_001744894	ELMO1	engulfment and cell motility 1	protein_coding	NP_001034548.1;NP_001193409.1;NP_001193411.1;NP_055615.8;NP_569709.1;XP_005249976.1;XP_006715868.1;XP_011513956.1;XP_016868328.1;XP_024302776.1	16286	606420	.	.	-4.68399	2.2696	0.0116044	0.116105	3.15515	1.42608	3.15515	1.42608	644	138	1.50365	0.261164	1.88838	0.262291
9863	NM_001301128,NM_012301,XM_011516718,XM_011516719,XM_011516720,XM_011516726,XM_011516728,XM_017012840,XM_017012841,XM_017012842,XM_017012843,XM_017012844,XM_017012845,XM_017012846,XM_017012847,XM_017012848,XM_017012849,XM_017012850,XM_017012851,XM_017012852,XM_024447009	MAGI2	membrane associated guanylate kinase, WW and PDZ domain containing 2	protein_coding	NP_001288057.1;NP_036433.2;XP_011515020.1;XP_011515021.1;XP_011515022.1;XP_011515028.1;XP_011515030.1;XP_016868329.1;XP_016868330.1;XP_016868331.1;XP_016868332.1;XP_016868333.1;XP_016868334.1;XP_016868335.1;XP_016868336.1;XP_016868337.1;XP_016868338.1;XP_016868339.1;XP_016868340.1;XP_016868341.1;XP_024302777.1	18957	606382	.	.	-3.26338	4.73242	0.0464458	0.282437	5.38056	3.7504	5.38056	3.7504	3311	1019	2.74177	1.10414	3.4433	1.1089
9866	NM_014818,XM_006718397,XM_006718398,XM_011520504,XM_011520507,XM_011520508,XM_011520509,XM_011520510,XM_011520511,XM_011520512,XM_011520513,XM_011520514,XM_011520515,XM_011520516,XM_011520517,XM_011520518,XM_011520519,XM_011520522,XM_011520523,XM_011520524,XM_011520525,XM_011520526,XM_011520527,XM_017018629,XM_017018630,XM_017018631,XR_930929,XR_930930,XR_930931	TRIM66	tripartite motif containing 66	protein_coding	NP_055633.1;XP_006718460.1;XP_006718461.1;XP_011518806.1;XP_011518809.1;XP_011518810.1;XP_011518811.1;XP_011518812.1;XP_011518813.1;XP_011518814.1;XP_011518815.1;XP_011518816.1;XP_011518817.1;XP_011518818.1;XP_011518819.1;XP_011518820.1;XP_011518821.1;XP_011518824.1;XP_011518825.1;XP_011518826.1;XP_011518827.1;XP_011518828.1;XP_011518829.1;XP_016874118.1;XP_016874119.1;XP_016874120.1	29005	612000	.	.	-3.46453	1.98406	0.0397142	0.257342	2.82846	1.46494	2.82846	1.46494	497	144	0.700287	0.121981	0.879469	0.122507
9881	NM_001329998,NM_014831,XM_011534289,XM_017007570,XM_017007571,XM_017007572,XM_017007573,XR_001740389,XR_001740390	TRANK1	tetratricopeptide repeat and ankyrin repeat containing 1	protein_coding	NP_001316927.1;NP_055646.2;XP_011532591.1;XP_016863059.1;XP_016863060.1;XP_016863061.1;XP_016863062.1	29011	.	.	.	-9.2072	4.3396	0.000418533	0.011618	5.2282	2.31068	5.2282	2.31068	2971	324	3.41572	0.311994	4.28969	0.313342
9892	NM_001242792,NM_001242793,NM_001242794,NM_001256717,NM_001256718,NM_001363677,NM_001376675,NM_001376676,NM_001376677,NM_001376678,NM_001376679,NM_001376680,NM_001376681,NM_001376682,NM_001376683,NM_001376684,NM_001376685,NM_001376686,NM_001376687,NM_001376688,NM_001376689,NM_001376690,NM_001376691,NM_001376692,NM_001376693,NM_001376694,NM_001376695,NM_001376696,NM_001376697,NM_001376698,NM_001376…	SNAP91	synaptosome associated protein 91	protein_coding	NP_001229721.1;NP_001229722.1;NP_001229723.1;NP_001243646.1;NP_001243647.1;NP_001350606.1;NP_001363604.1;NP_001363605.1;NP_001363606.1;NP_001363607.1;NP_001363608.1;NP_001363609.1;NP_001363610.1;NP_001363611.1;NP_001363612.1;NP_001363613.1;NP_001363614.1;NP_001363615.1;NP_001363616.1;NP_001363617.1;NP_001363618.1;NP_001363619.1;NP_001363620.1;NP_001363621.1;NP_001363622.1;NP_001363623.1;NP_001363…	14986	607923	.	.	4.88082	3.18444	0.00925975	0.0993073	2.02937	4.0045	2.02937	4.0045	251	1231	0.668613	2.8213	0.839689	2.83348
9902	NM_006039,XM_011525543,XR_934628	MRC2	mannose receptor C type 2	protein_coding	NP_006030.2;XP_011523845.1	16875	612264	.	.	-6.19602	6.32033	0.00291297	0.0448901	7.1145	4.53618	7.1145	4.53618	11203	1816	23.3683	3.18692	29.3476	3.20068
9928	NM_001305792,NM_014875,XM_011510231,XM_011510232,XM_011510233,XM_011510235,XM_011510236,XM_017003005,XM_017003006,XM_017003007	KIF14	kinesin family member 14	protein_coding	NP_001292721.1;NP_055690.1;XP_011508533.1;XP_011508534.1;XP_011508535.1;XP_011508537.1;XP_011508538.1;XP_016858494.1;XP_016858495.1;XP_016858496.1	19181	611279	.	.	10.5096	5.49566	0.000203932	0.00701981	3.14317	6.38116	3.14317	6.38116	638	6736	1.04677	9.26734	1.3146	9.30734
9931	NM_001330447,NM_014877,XM_005257888,XM_006722214,XM_006722215,XM_006722216,XM_011525544,XM_017025477,XM_017025478,XR_001752712,XR_001752713,XR_001752714	HELZ	helicase with zinc finger	protein_coding	NP_001317376.2;NP_055692.3;XP_005257945.1;XP_006722277.1;XP_006722278.1;XP_006722279.1;XP_011523846.1;XP_016880966.1;XP_016880967.1	16878	606699	.	.	-3.26005	6.4763	0.0463272	0.282092	7.10049	5.41913	7.10049	5.41913	11094	3418	9.68176	2.47278	12.159	2.48345
9934	NM_001081455,NM_014879,XM_005247922,XM_005247923,XM_011513340,XM_017007583	P2RY14	purinergic receptor P2Y14	protein_coding	NP_001074924.1;NP_055694.3;XP_005247979.1;XP_005247980.1;XP_011511642.1;XP_016863072.1	16442	610116	.	.	19.5515	1.55652	1.34384e-05	0.00111931	0.358891	2.71161	0.358891	2.71161	23	454	0.109763	1.63904	0.137848	1.64611
9936	NM_001198763,NM_001198764,NM_014880	CD302	CD302 molecule	protein_coding	NP_001185692.1;NP_001185693.1;NP_055695.2	30843	612246	.	.	-3.38768	2.3339	0.0426416	0.269002	3.12906	1.71643	3.12906	1.71643	631	187	1.91228	0.469112	2.40157	0.471137
9941	NM_001145464,NM_005107,NR_134938,NR_153322,NR_153323,NR_153324,NR_153325,NR_153326,NR_153327,NR_153328,NR_153329,NR_153330,XM_005265635,XM_006713442,XM_017007584,XM_017007585,XM_017007586,XM_017007587,XM_017007588,XM_017007589,XM_017007590,XM_017007591,XM_017007592,XM_017007593,XM_017007594,XM_024453847,XM_024453848,XM_024453849,XR_940528,XR_940529,XR_940530	EXOG	exo/endonuclease G	protein_coding	NP_001138936.1;NP_005098.2;XP_005265692.1;XP_006713505.1;XP_016863073.1;XP_016863074.1;XP_016863075.1;XP_016863076.1;XP_016863077.1;XP_016863078.1;XP_016863079.1;XP_016863080.1;XP_016863081.1;XP_016863082.1;XP_016863083.1;XP_024309615.1;XP_024309616.1;XP_024309617.1	3347	604051	.	.	6.59846	4.96321	0.00218046	0.0364293	3.20211	5.78492	3.20211	5.78492	668	4428	2.33106	11.8055	2.9275	11.8565
9951	NM_006040	HS3ST4	heparan sulfate-glucosamine 3-sulfotransferase 4	protein_coding	NP_006031.2	5200	604059	.	.	-6.46787	-2.59504	0.0322415	0.226216	0.31684	0.0519671	0.31684	0.0519671	20	3	0.072876	0.006059	0.091522	0.006086
9963	NM_005847,NM_152685,XM_005272148,XM_005272149,XM_006714741,XM_011543765,XM_011543766,XM_011543767,XM_011543768,XM_011543769	SLC23A1	solute carrier family 23 member 1	protein_coding	NP_005838.3;NP_689898.2;XP_005272205.3;XP_005272206.3;XP_006714804.2;XP_011542067.1;XP_011542068.1;XP_011542069.1;XP_011542070.1;XP_011542071.1	10974	603790	.	.	-11.2305	-1.59442	0.00214384	0.0360618	0.646051	0.0688816	0.646051	0.0688816	46	4	0.217237	0.015896	0.272821	0.015965
9985	NM_001048205,NM_005132,XM_011537421,XM_017021841,XM_024449792,XM_024449793,XM_024449794,XM_024449795,XM_024449796,XR_001750616,XR_001750618,XR_002957574,XR_002957575,XR_002957576,XR_002957577,XR_002957578,XR_002957579,XR_002957580	REC8	REC8 meiotic recombination protein	protein_coding	NP_001041670.1;NP_005123.2;XP_011535723.1;XP_016877330.1;XP_024305560.1;XP_024305561.1;XP_024305562.1;XP_024305563.1;XP_024305564.1	16879	608193	.	.	7.96552	3.12563	0.000919866	0.0201084	1.55593	4.04139	1.55593	4.04139	158	1265	0.831391	5.47555	1.04412	5.49919
10023	NM_005479	FRAT1	FRAT regulator of WNT signaling pathway 1	protein_coding	NP_005470.2	3944	602503	.	.	-5.76399	1.12293	0.00531384	0.0680886	2.22395	0.709946	2.22395	0.709946	299	52	1.34458	0.193892	1.68862	0.194729
10024	NM_001100620,NM_001278324,NM_005480,XM_006719181,XM_011537723,XM_011537724,XR_944445,XR_944446	TROAP	trophinin associated protein	protein_coding	NP_001094090.1;NP_001265253.1;NP_005471.3;XP_006719244.1;XP_011536025.1;XP_011536026.1	12327	603872	.	.	15.4272	2.80644	3.12565e-05	0.0019224	0.885432	3.81699	0.885432	3.81699	69	1071	0.513112	7.16273	0.644402	7.19364
10036	NM_005483,XM_011527605,XM_011527606,XM_011527607,XR_936135	CHAF1A	chromatin assembly factor 1 subunit A	protein_coding	NP_005474.2;XP_011525907.1;XP_011525908.1;XP_011525909.1	1910	601246	.	.	5.9172	4.02261	0.00374737	0.0530207	2.50867	4.84623	2.50867	4.84623	382	2271	1.34429	6.65423	1.68825	6.68295
10045	NM_005490,XM_005259467,XM_005259472,XM_006722602,XM_011527608,XM_011527609,XM_017026123,XM_017026124	SH2D3A	SH2 domain containing 3A	protein_coding	NP_005481.2;XP_005259524.1;XP_005259529.1;XP_006722665.1;XP_011525910.1;XP_011525911.1;XP_016881612.1;XP_016881613.1	16885	604721	.	.	-4.84907	-0.0637068	0.0143859	0.134081	1.34896	0.398209	1.34896	0.398209	126	26	0.667612	0.092438	0.838432	0.092837
10046	NM_001177465,NM_001177466,NM_005491,XM_006724802,XM_006724803,XM_011531092,XM_011531093,XM_011531095,XM_017029188,XM_017029189,XM_024452317,XM_024452318,XM_024452319,XM_024452320	MAMLD1	mastermind like domain containing 1	protein_coding	NP_001170936.1;NP_001170937.1;NP_005482.2;XP_006724865.1;XP_006724866.1;XP_011529394.1;XP_011529395.1;XP_011529397.1;XP_016884677.1;XP_016884678.1;XP_024308085.1;XP_024308086.1;XP_024308087.1;XP_024308088.1	2568	300120	.	.	-7.09134	-2.14025	0.0152402	0.139125	0.439484	0.0688816	0.439484	0.0688816	29	4	0.069459	0.008086	0.087232	0.008121
10051	NM_001002800,NM_001288753,NM_005496,XM_006713459,XM_011512311,XM_011512312,XM_017005491	SMC4	structural maintenance of chromosomes 4	protein_coding	NP_001002800.1;NP_001275682.1;NP_005487.3;XP_006713522.1;XP_011510613.1;XP_011510614.1;XP_016860980.1	14013	605575	.	.	5.52961	6.8755	0.00496199	0.0645256	5.20773	7.64262	5.20773	7.64262	2928	16263	6.76576	30.7923	8.4969	30.9252
10053	NM_001300887,NM_005498,XM_024451303,XM_024451304	AP1M2	adaptor related protein complex 1 subunit mu 2	protein_coding	NP_001287816.1;NP_005489.2;XP_024307071.1;XP_024307072.1	558	607309	.	.	-4.66524	2.30585	0.01178	0.116939	3.18662	1.4521	3.18662	1.4521	660	142	4.48867	0.802135	5.63718	0.805597
10055	NM_001145713,NM_001145714,NM_005500,NR_027280	SAE1	SUMO1 activating enzyme subunit 1	protein_coding	NP_001139185.1;NP_001139186.1;NP_005491.1	30660	613294	.	.	3.54768	7.25278	0.033374	0.231087	6.08876	7.90035	6.08876	7.90035	5461	19460	25.7989	76.195	32.4	76.5238
10056	NM_005687,NR_130154,XM_006712169,XM_011510466,XM_017003110,XM_024452492	FARSB	phenylalanyl-tRNA synthetase subunit beta	protein_coding	NP_005678.3;XP_006712232.1;XP_011508768.1;XP_016858599.1;XP_024308260.1	17800	609690	.	.	3.21361	5.43489	0.0490459	0.292405	4.4276	6.06493	4.4276	6.06493	1671	5394	3.142	12.5453	3.94594	12.5994
10077	NM_139022,XM_005252719,XM_005252720,XM_011519815,XM_011519818,XM_011519819,XM_011519822,XM_011519829,XM_017017064,XM_017017065,XM_017017066,XM_017017067,XM_017017068,XM_017017069,XM_017017071,XR_001747714,XR_001747715,XR_001747716	TSPAN32	tetraspanin 32	protein_coding	NP_620591.3;XP_005252776.1;XP_005252777.1;XP_011518117.3;XP_011518120.3;XP_011518121.1;XP_011518124.1;XP_011518131.2;XP_016872553.1;XP_016872554.1;XP_016872555.1;XP_016872556.1;XP_016872557.1;XP_016872558.1;XP_016872560.1	13410	603853	.	.	-13.9559	3.06239	5.25056e-05	0.00276102	4.04845	1.07899	4.04845	1.07899	1266	91	8.27561	0.41692	10.3931	0.418719
10083	NM_001297764,NM_005709,NM_153676,NR_123738,XM_011519832,XM_011519834,XM_017017072,XM_017017073,XM_017017074,XM_017017075,XR_001747717,XR_930841,XR_930842	USH1C	USH1 protein network component harmonin	protein_coding	NP_001284693.1;NP_005700.2;NP_710142.1;XP_011518134.1;XP_011518136.1;XP_016872561.1;XP_016872562.1;XP_016872563.1;XP_016872564.1	12597	605242	.	.	-4.0968	1.40256	0.0214485	0.173642	2.38185	1.01932	2.38185	1.01932	343	84	1.64038	0.218596	2.0601	0.219538
10100	NM_001308315,NM_001308316,NM_005725,XM_016999996	TSPAN2	tetraspanin 2	protein_coding	NP_001295244.1;NP_001295245.1;NP_005716.2;XP_016855485.1	20659	613133	.	.	-4.11879	7.19042	0.0181912	0.155942	7.88273	5.85942	7.88273	5.85942	19138	4667	71.7881	14.5319	90.1564	14.5946
10112	NM_005733	KIF20A	kinesin family member 20A	protein_coding	NP_005724.1	9787	605664	.	.	10.4397	6.04565	0.000208677	0.0071217	3.64883	6.92507	3.64883	6.92507	940	9858	3.61478	31.4648	4.53969	31.6006
10123	NM_001282431,NM_005737	ARL4C	ADP ribosylation factor like GTPase 4C	protein_coding	NP_001269360.1;NP_005728.2	698	604787	.	.	-3.40872	4.26615	0.0394624	0.256146	4.94099	3.28051	4.94099	3.28051	2420	713	7.19682	1.75636	9.03826	1.76393
10144	NM_001015045,NM_001265578,NM_001265579,NM_001265580,NM_014883,XM_005262681,XM_005262682,XM_005262683,XM_005262684,XM_006714057,XM_011531516,XM_011531517,XM_011531518,XM_011531519,XM_017007624,XM_017007625,XM_017007626,XM_017007627,XM_017007628,XM_017007629,XM_017007630,XM_017007631,XM_017007632,XM_017007633,XM_017007634,XM_024453870	FAM13A	family with sequence similarity 13 member A	protein_coding	NP_001015045.1;NP_001252507.1;NP_001252508.1;NP_001252509.1;NP_055698.2;XP_005262738.1;XP_005262739.1;XP_005262740.1;XP_005262741.1;XP_006714120.1;XP_011529818.1;XP_011529819.1;XP_011529820.1;XP_011529821.1;XP_016863113.1;XP_016863114.1;XP_016863115.1;XP_016863116.1;XP_016863117.1;XP_016863118.1;XP_016863119.1;XP_016863120.1;XP_016863121.1;XP_016863122.1;XP_016863123.1;XP_024309638.1	19367	613299	.	.	-3.27847	5.5713	0.0454564	0.280149	6.20618	4.53694	6.20618	4.53694	5931	1817	14.067	3.08649	17.6664	3.09981
10154	NM_005761,NR_037687,XM_006719186,XM_011537730,XM_011537731,XM_017018671,XM_017018672	PLXNC1	plexin C1	protein_coding	NP_005752.1;XP_006719249.1;XP_011536032.1;XP_011536033.1;XP_016874160.1;XP_016874161.1	9106	604259	.	.	-6.81699	3.77053	0.00191412	0.0335515	4.63004	2.1649	4.63004	2.1649	1935	285	3.23167	0.380324	4.05856	0.381966
10161	NM_001162497,NM_001162498,NM_001377316,NM_001377317,NM_005767,XM_024449302,XM_024449303,XM_024449304	LPAR6	lysophosphatidic acid receptor 6	protein_coding	NP_001155969.1;NP_001155970.1;NP_001364245.1;NP_001364246.1;NP_005758.2;XP_024305070.1;XP_024305071.1;XP_024305072.1	15520	609239	.	.	-5.60668	1.14309	0.00597337	0.0731357	2.23528	0.731352	2.23528	0.731352	302	54	1.81514	0.267358	2.27957	0.268512
10170	NM_001142270,NM_001142271,NM_001289763,NM_001376924,NM_199204,XM_011510475	DHRS9	dehydrogenase/reductase 9	protein_coding	NP_001135742.1;NP_001135743.1;NP_001276692.1;NP_001363853.1;NP_954674.1;XP_011508777.1	16888	612131	.	.	-12.2095	1.55562	0.000142869	0.00562166	2.67602	0.526198	2.67602	0.526198	439	36	2.51694	0.167488	3.16095	0.168211
10184	NM_005779,XM_006714515,XM_024454321,XM_024454322,XM_024454323,XM_024454324,XM_024454325,XR_948226	LHFPL2	LHFPL tetraspan subfamily member 2	protein_coding	NP_005770.1;XP_006714578.1;XP_024310089.1;XP_024310090.1;XP_024310091.1;XP_024310092.1;XP_024310093.1	6588	609718	.	.	-4.43779	7.54514	0.0132435	0.12726	8.25651	6.12277	8.25651	6.12277	24822	5618	58.2483	10.8594	73.1522	10.9063
10189	NM_005782,NR_158770	ALYREF	Aly/REF export factor	protein_coding	NP_005773.3	19071	604171	.	.	3.59744	5.51591	0.0317198	0.224127	4.38499	6.1813	4.38499	6.1813	1620	5854	17.4866	52.4616	21.9609	52.688
10205	NM_005797,NM_144765	MPZL2	myelin protein zero like 2	protein_coding	NP_005788.1;NP_658911.1	3496	604873	.	.	-7.89928	2.67677	0.00101428	0.0214331	3.62174	1.28121	3.62174	1.28121	921	117	4.33274	0.440094	5.44136	0.441993
10217	NM_001008392,NM_005808,XM_017005519,XM_017005520	CTDSPL	CTD small phosphatase like	protein_coding	NP_001008393.1;NP_005799.2;XP_016861008.1;XP_016861009.1	16890	608592	.	.	3.20239	5.27923	0.0497255	0.294964	4.28311	5.91046	4.28311	5.91046	1504	4838	3.92563	11.6242	4.93007	11.6744
10230	NR_003108,NR_138145	NBR2	neighbor of BRCA1 lncRNA 2	lncRNA	.	20691	618708	.	.	-3.6363	0.316083	0.0391037	0.254252	1.54383	0.609481	1.54383	0.609481	156	43	1.24476	0.275419	1.56325	0.276608
10242	NM_001278911,NM_005832,NM_181361,XM_011512325	KCNMB2	potassium calcium-activated channel subfamily M regulatory beta subunit 2	protein_coding	NP_001265840.1;NP_005823.1;NP_852006.1;XP_011510627.1	6286	605214	.	.	5.17176	-0.152717	0.0111217	0.112459	0.358891	1.30282	0.358891	1.30282	23	120	0.100436	0.461946	0.126134	0.46394
10244	NM_001174152,NM_001174153,NM_005833,XM_005251640,XM_005251641,XM_005251642,XM_005251644,XM_011518120,XM_017014177,XM_017014178,XM_017014179,XM_017014180,XM_017014181,XM_017014182,XM_017014183,XM_024447373,XM_024447374,XM_024447375,XR_002956742	RABEPK	Rab9 effector protein with kelch motifs	protein_coding	NP_001167623.1;NP_001167624.1;NP_005824.2;XP_005251697.1;XP_005251698.1;XP_005251699.1;XP_005251701.1;XP_011516422.1;XP_016869666.1;XP_016869667.1;XP_016869668.1;XP_016869669.1;XP_016869670.1;XP_016869671.1;XP_016869672.1;XP_024303141.1;XP_024303142.1;XP_024303143.1	16896	605962	.	.	3.81406	3.88524	0.0254765	0.194262	2.83344	4.60738	2.83344	4.60738	499	1912	4.44806	12.3796	5.58618	12.4331
10248	NM_005837	POP7	POP7 homolog, ribonuclease P/MRP subunit	protein_coding	NP_005828.2	19949	606113	.	.	3.36148	4.02043	0.0417686	0.265749	3.07543	4.69918	3.07543	4.69918	605	2043	8.46955	23.7378	10.6366	23.8402
10263	NM_001271849,NM_005851,NR_073484	CDK2AP2	cyclin dependent kinase 2 associated protein 2	protein_coding	NP_001258778.1;NP_005842.1	30833	.	.	.	3.93981	3.01702	0.0229207	0.180515	2.09304	3.79429	2.09304	3.79429	266	1053	2.88084	10.1925	3.61795	10.2365
10265	NM_001252197,NM_005853,XM_011522809	IRX5	iroquois homeobox 5	protein_coding	NP_001239126.1;NP_005844.4;XP_011521111.1	14361	606195	.	.	11.5398	2.61248	0.000148071	0.00574707	0.978282	3.61012	0.978282	3.61012	79	917	0.389225	3.76583	0.488816	3.78208
10266	NM_005854	RAMP2	receptor activity modifying protein 2	protein_coding	NP_005845.2	9844	605154	.	.	-3.78788	-0.779629	0.0435742	0.272931	0.91392	0.301342	0.91392	0.301342	72	19	1.12436	0.246229	1.41205	0.247292
10278	NM_001277174,NM_005864,NM_032459,XM_005267256,XM_024449457	EFS	embryonal Fyn-associated substrate	protein_coding	NP_001264103.1;NP_005855.1;NP_115835.1;XP_005267313.1;XP_024305225.1	16898	609906	.	.	-6.83606	3.3684	0.00195374	0.0337024	4.24625	1.85939	4.24625	1.85939	1464	215	6.66826	0.792923	8.37446	0.796346
10293	NM_005879,XM_011533264,XM_017005526,XR_001739979	TRAIP	TRAF interacting protein	protein_coding	NP_005870.2;XP_011531566.1;XP_016861015.1	30764	605958	.	.	4.15927	2.71213	0.0183051	0.155942	1.81954	3.52687	1.81954	3.52687	206	861	1.20149	4.19175	1.50891	4.20984
10307	NM_006051,NM_133172,NM_133173,NM_133174	APBB3	amyloid beta precursor protein binding family B member 3	protein_coding	NP_006042.3;NP_573418.2;NP_573419.2;NP_573420.2	20708	602711	.	.	-3.63052	2.49334	0.0323474	0.22658	3.29167	1.7743	3.29167	1.7743	716	198	3.98989	0.902662	5.01078	0.906557
10317	NM_001278650,NM_001356336,NM_001356338,NM_001356339,NM_006057,NM_033170,NM_033171,NM_033172	B3GALT5	beta-1,3-galactosyltransferase 5	protein_coding	NP_001265579.1;NP_001343265.1;NP_001343267.1;NP_001343268.1;NP_006048.1;NP_149360.1;NP_149361.1;NP_149362.2	920	604066	.	.	-4.50029	1.74654	0.0142265	0.133227	2.68982	1.14428	2.68982	1.14428	444	99	0.406549	0.074416	0.510572	0.074738
10319	NM_006059,XM_006716921,XM_011518121	LAMC3	laminin subunit gamma 3	protein_coding	NP_006050.3;XP_006716984.1;XP_011516423.1	6494	604349	.	.	-5.22664	1.54606	0.00768065	0.0874689	2.55161	0.947974	2.55161	0.947974	396	76	0.630907	0.104781	0.792336	0.105233
10346	NM_001199573,NM_006074	TRIM22	tripartite motif containing 22	protein_coding	NP_001186502.1;NP_006065.2	16379	606559	.	.	15.7874	1.06884	4.89296e-05	0.00264614	0.31684	2.29279	0.31684	2.29279	20	319	0.078826	1.09011	0.098995	1.09481
10347	NM_019112,XM_006722616,XM_006722617,XM_011527633,XM_011527634,XM_011527635,XM_017026143,XM_024451315,XM_024451316,XM_024451317,XM_024451318,XM_024451319,XM_024451320,XM_024451321,XM_024451322,XM_024451323,XM_024451324,XM_024451325,XR_001753585,XR_001753586,XR_002958240,XR_002958241,XR_002958242,XR_936148,XR_936149,XR_936150,XR_936152,XR_936153,XR_936154,XR_936155	ABCA7	ATP binding cassette subfamily A member 7	protein_coding	NP_061985.2;XP_006722679.1;XP_006722680.1;XP_011525935.1;XP_011525936.1;XP_011525937.1;XP_016881632.1;XP_024307083.1;XP_024307084.1;XP_024307085.1;XP_024307086.1;XP_024307087.1;XP_024307088.1;XP_024307089.1;XP_024307090.1;XP_024307091.1;XP_024307092.1;XP_024307093.1	37	605414	.	.	-5.11298	3.5605	0.00734176	0.0848775	4.37136	2.27832	4.37136	2.27832	1604	315	2.8156	0.452867	3.53602	0.454821
10349	NM_001377321,NM_080282	ABCA10	ATP binding cassette subfamily A member 10	protein_coding	NP_001364250.1;NP_525021.3	30	612508	.	.	-4.79629	-1.26203	0.0243097	0.187602	0.723199	0.182036	0.723199	0.182036	53	11	0.097718	0.016123	0.122722	0.016193
10371	NM_006080,XM_005250110,XM_005250111,XM_006715839,XM_011515734,XM_017011673,XM_024446633	SEMA3A	semaphorin 3A	protein_coding	NP_006071.1;XP_005250167.1;XP_005250168.1;XP_006715902.1;XP_011514036.1;XP_016867162.1;XP_024302401.1	10723	603961	.	.	3.86779	6.28605	0.0236395	0.183803	5.04661	6.96544	5.04661	6.96544	2610	10140	3.8803	12.3959	4.87315	12.4494
10376	NM_006082	TUBA1B	tubulin alpha 1b	protein_coding	NP_006073.2	18809	602530	.	.	3.99287	9.97108	0.0206643	0.169648	8.65476	10.6495	8.65476	10.6495	32739	131302	239.534	797.281	300.823	800.721
10392	NM_001354849,NM_006092,NR_149002,XM_005249568,XM_005249572,XM_005249576,XM_006715633,XM_011515079,XM_011515080,XM_011515081,XM_011515083,XM_011515084,XM_011515085,XM_011515087,XM_011515088,XM_017011674,XR_001744529,XR_001744530,XR_002956406,XR_926908,XR_926909,XR_926910	NOD1	nucleotide binding oligomerization domain containing 1	protein_coding	NP_001341778.1;NP_006083.1;XP_005249625.1;XP_005249629.1;XP_005249633.1;XP_006715696.1;XP_011513381.1;XP_011513382.1;XP_011513383.1;XP_011513385.1;XP_011513386.1;XP_011513387.1;XP_011513389.1;XP_011513390.1;XP_016867163.1	16390	605980	.	.	3.35619	4.24515	0.0420467	0.266257	3.27713	4.91567	3.27713	4.91567	708	2387	1.82743	5.16008	2.29501	5.18235
10396	NM_001105529,NM_006095,XM_005248043,XM_011513615,XM_011513616,XM_011513618,XM_017007645,XM_017007646,XM_017007647,XR_001741094,XR_925117,XR_925118	ATP8A1	ATPase phospholipid transporting 8A1	protein_coding	NP_001098999.1;NP_006086.1;XP_005248100.1;XP_011511917.1;XP_011511918.1;XP_011511920.1;XP_016863134.1;XP_016863135.1;XP_016863136.1	13531	609542	.	.	6.4164	5.28403	0.0024927	0.0401755	3.52348	6.09543	3.52348	6.09543	855	5511	1.23232	6.58262	1.54763	6.61102
10397	NM_001135242,NM_001258432,NM_001258433,NM_001374844,NM_001374845,NM_001374846,NM_001374847,NM_006096,XM_011516792	NDRG1	N-myc downstream regulated 1	protein_coding	NP_001128714.1;NP_001245361.1;NP_001245362.1;NP_001361773.1;NP_001361774.1;NP_001361775.1;NP_001361776.1;NP_006087.2;XP_011515094.1	7679	605262	.	.	-54.5906	6.09527	1.64562e-08	6.82841e-06	7.0793	1.78968	7.0793	1.78968	10931	201	42.2151	0.650772	53.0166	0.65358
10403	NM_006101	NDC80	NDC80 kinetochore complex component	protein_coding	NP_006092.1	16909	607272	.	.	10.9218	5.12717	0.00016817	0.00617036	2.77769	6.02214	2.77769	6.02214	477	5234	2.66945	24.3183	3.35248	24.4233
10406	NM_006103	WFDC2	WAP four-disulfide core domain 2	protein_coding	NP_006094.3	15939	617548	.	.	-7.42316	0.151058	0.00236723	0.0386997	1.54383	0.329689	1.54383	0.329689	156	21	3.26692	0.354343	4.10283	0.355872
10408	NR_110230,NR_161162,NR_161163	MYCNOS	MYCN opposite strand	lncRNA	.	16911	605374	.	.	4.94282	-0.892699	0.0176554	0.153459	0.228874	0.892047	0.228874	0.892047	14	70	0.221982	0.936675	0.278781	0.940717
10417	NM_001128325,NM_001199021,NM_012445	SPON2	spondin 2	protein_coding	NP_001121797.1;NP_001185950.1;NP_036577.2	11253	605918	.	.	-3.84921	-0.691236	0.0401531	0.259302	0.960184	0.315585	0.960184	0.315585	77	20	0.423131	0.087089	0.531397	0.087465
10418	NM_006108	SPON1	spondin 1	protein_coding	NP_006099.2	11252	604989	.	.	-152.654	6.58415	3.34609e-11	4.49203e-08	7.58193	1.16802	7.58193	1.16802	15521	102	36.5704	0.198961	45.9277	0.199819
10420	NM_001320800,NM_007170	TESK2	testis associated actin remodelling kinase 2	protein_coding	NP_001307729.1;NP_009101.2	11732	604746	.	.	-4.06457	1.62831	0.0217482	0.175075	2.56664	1.14428	2.56664	1.14428	401	99	1.56076	0.317274	1.9601	0.318643
10457	NM_001005340,NM_002510,XM_005249578,XM_017011676,XM_017011677,XM_017011678	GPNMB	glycoprotein nmb	protein_coding	NP_001005340.1;NP_002501.1;XP_005249635.1;XP_016867165.1;XP_016867166.1;XP_016867167.1	4462	604368	.	.	5.66405	1.38195	0.00544472	0.0688495	0.826712	2.43004	0.826712	2.43004	63	359	0.267337	1.27065	0.335739	1.27613
10460	NM_006342,XM_005247929,XM_005247930,XM_011513386,XM_017007653	TACC3	transforming acidic coiled-coil containing protein 3	protein_coding	NP_006333.1;XP_005247986.1;XP_005247987.1;XP_011511688.1;XP_016863142.1	11524	605303	.	.	7.13235	3.46789	0.00154696	0.0288461	1.89292	4.34807	1.89292	4.34807	221	1584	0.935987	5.58033	1.17548	5.60441
10461	NM_006343	MERTK	MER proto-oncogene, tyrosine kinase	protein_coding	NP_006334.2	7027	604705	.	.	-4.41365	3.02407	0.0141486	0.13264	3.83041	1.99831	3.83041	1.99831	1077	245	3.34987	0.631964	4.207	0.634691
10475	NM_006355,XM_005248799,XM_005248800,XM_017010175,XM_024446303,XR_001743104,XR_001743105	TRIM38	tripartite motif containing 38	protein_coding	NP_006346.1;XP_005248856.1;XP_005248857.1;XP_016865664.1;XP_024302071.1	10059	.	.	.	-9.41153	1.17512	0.000561237	0.0142002	2.33346	0.513899	2.33346	0.513899	329	35	0.44542	0.036683	0.559389	0.036842
10485	NR_135260,NR_135261,NR_135262,NR_135263,NR_135264,NR_135265,NR_135266,NR_135267,NR_135268,NR_168070,NR_168071,NR_168072,NR_168073	MIR9-1HG	MIR9-1 host gene	lncRNA	.	30780	618747	.	.	-7.27842	-1.04543	0.00506231	0.0654573	0.856371	0.150602	0.856371	0.150602	66	9	0.91819	0.064014	1.15313	0.06429
10509	NM_001324029,NM_001324030,NM_001324031,NM_001324032,NM_001324033,NM_001324034,NM_020210,NM_198925	SEMA4B	semaphorin 4B	protein_coding	NP_001310958.1;NP_001310959.1;NP_001310960.1;NP_001310961.1;NP_001310962.1;NP_001310963.1;NP_064595.2;NP_945119.1	10730	617029	.	.	-3.58031	2.94447	0.0332782	0.230928	3.70017	2.12097	3.70017	2.12097	977	274	3.05653	0.707359	3.8386	0.710411
10528	NM_006392,NR_027700,NR_145428	NOP56	NOP56 ribonucleoprotein	protein_coding	NP_006383.2	15911	614154	.	.	3.35135	6.49244	0.0416949	0.265749	5.40501	7.1257	5.40501	7.1257	3369	11341	20.1336	56.8085	25.2852	57.0537
10535	NM_006397	RNASEH2A	ribonuclease H2 subunit A	protein_coding	NP_006388.2	18518	606034	.	.	3.20667	4.00131	0.0498378	0.295045	3.10456	4.66552	3.10456	4.66552	619	1994	6.32282	16.9216	7.94063	16.9946
10536	NM_014262	P3H3	prolyl 3-hydroxylase 3	protein_coding	NP_055077.2	19318	610342	.	.	-4.29138	2.47452	0.016505	0.147486	3.31856	1.62789	3.31856	1.62789	731	171	3.3054	0.641543	4.15115	0.644311
10537	NM_006398	UBD	ubiquitin D	protein_coding	NP_006389.2	18795	606050	.	.	8.80192	2.77223	0.000575212	0.0144417	1.25558	3.72528	1.25558	3.72528	113	1000	1.49716	11.0413	1.88024	11.0889
10551	NM_006408,XM_005249581	AGR2	anterior gradient 2, protein disulphide isomerase family member	protein_coding	NP_006399.1;XP_005249638.1	328	606358	.	.	-11.412	0.0264083	0.000405646	0.0113036	1.50066	0.2128	1.50066	0.2128	149	13	1.04279	0.072799	1.3096	0.073114
10566	NM_001278309,NM_006422,XM_011520908,XM_011520909,XM_011520910,XM_024448797	AKAP3	A-kinase anchoring protein 3	protein_coding	NP_001265238.2;NP_006413.3;XP_011519210.1;XP_011519211.1;XP_011519212.1;XP_024304565.1	373	604689	.	.	-11.7642	1.19856	0.000192095	0.00681787	2.37503	0.437812	2.37503	0.437812	341	29	1.19081	0.080751	1.49551	0.0811
10568	NM_001177998,NM_001177999,NM_006424	SLC34A2	solute carrier family 34 member 2	protein_coding	NP_001171469.2;NP_001171470.1;NP_006415.3	11020	604217	.	.	-15.946	0.668471	5.92924e-05	0.00300038	1.98083	0.242922	1.98083	0.242922	240	15	0.692272	0.033308	0.869404	0.033452
10586	NM_006439	MAB21L2	mab-21 like 2	protein_coding	NP_006430.1	6758	604357	.	.	-6.46426	2.2551	0.00275656	0.0432075	3.20595	1.18364	3.20595	1.18364	670	104	3.13612	0.400319	3.93856	0.402046
10587	NM_001282512,NM_001352300,NM_001352301,NM_001352302,NM_001352303,NM_006440,NR_147957	TXNRD2	thioredoxin reductase 2	protein_coding	NP_001269441.1;NP_001339229.1;NP_001339230.1;NP_001339231.1;NP_001339232.1;NP_006431.2	18155	606448	.	.	54.601	3.36566	2.76007e-08	9.69081e-06	0.452489	4.40579	0.452489	4.40579	30	1652	0.110204	7.02493	0.138402	7.05525
10599	NM_006446	SLCO1B1	solute carrier organic anion transporter family member 1B1	protein_coding	NP_006437.3	10959	604843	.	.	-4.92384	-2.26241	0.0446974	0.276821	0.386258	0.0856002	0.386258	0.0856002	25	5	0.102935	0.014179	0.129273	0.01424
10600	NM_001001992,NM_001032410,NM_006447,XM_017028257,XM_017028258,XM_017028259,XM_017028260,XM_017028261,XM_024452045	USP16	ubiquitin specific peptidase 16	protein_coding	NP_001001992.1;NP_001027582.1;NP_006438.1;XP_016883746.1;XP_016883747.1;XP_016883748.1;XP_016883749.1;XP_016883750.1;XP_024307813.1	12614	604735	.	.	3.31294	6.45592	0.043579	0.272931	5.38183	7.08562	5.38183	7.08562	3314	11028	13.2717	36.2577	16.6676	36.4141
10602	NM_001270436,NM_001270437,NM_001270438,NM_001371569,NM_001371570,NM_006449,XM_011532482	CDC42EP3	CDC42 effector protein 3	protein_coding	NP_001257365.1;NP_001257366.1;NP_001257367.1;NP_001358498.1;NP_001358499.1;NP_006440.2;XP_011530784.1	16943	606133	.	.	3.86673	6.69775	0.0236433	0.183803	5.44786	7.37429	5.44786	7.37429	3473	13489	7.88968	26.1703	9.9084	26.2832
10610	NM_006456,XM_005256954,XM_024450539,XR_001752403,XR_001752404,XR_001752405,XR_001752406,XR_001752407,XR_934349	ST6GALNAC2	ST6 N-acetylgalactosaminide alpha-2,6-sialyltransferase 2	protein_coding	NP_006447.2;XP_005257011.1;XP_024306307.1	10867	610137	.	.	-9.95085	-0.261317	0.000872297	0.0193653	1.30661	0.1975	1.30661	0.1975	120	12	0.744634	0.061083	0.935162	0.061347
10615	NM_006461	SPAG5	sperm associated antigen 5	protein_coding	NP_006452.3	13452	615562	.	.	6.81746	5.90987	0.00184043	0.0326748	4.03338	6.72553	4.03338	6.72553	1252	8574	3.93564	22.3726	4.94265	22.4692
10631	NM_001135934,NM_001135935,NM_001135936,NM_001286665,NM_001286666,NM_001286667,NM_001330517,NM_006475,XM_005266232,XM_017020355,XM_017020356	POSTN	periostin	protein_coding	NP_001129406.1;NP_001129407.1;NP_001129408.1;NP_001273594.1;NP_001273595.1;NP_001273596.1;NP_001317446.1;NP_006466.2;XP_005266289.1;XP_016875844.1;XP_016875845.1	16953	608777	.	.	9.91345	4.66454	0.000284301	0.00879109	2.49616	5.55552	2.49616	5.55552	378	3765	1.35618	11.5951	1.70318	11.6451
10635	NM_001130862,NM_006479	RAD51AP1	RAD51 associated protein 1	protein_coding	NP_001124334.1;NP_006470.1	16956	603070	.	.	9.39325	4.83252	0.000373733	0.0107009	2.6953	5.7131	2.6953	5.7131	446	4209	2.50552	19.5579	3.1466	19.6423
10637	NM_020997	LEFTY1	left-right determination factor 1	protein_coding	NP_066277.1	6552	603037	.	.	3.61758	-0.752057	0.0488722	0.29175	0.31684	0.920282	0.31684	0.920282	20	73	0.143355	0.442445	0.180035	0.444354
10656	NM_006558,XM_005250757,XM_005250758,XM_011516796,XM_011516797,XM_011516798,XM_011516799,XM_024447052,XM_024447053,XR_001745455,XR_001745456,XR_001745457,XR_001745458,XR_242372,XR_242374,XR_928287	KHDRBS3	KH RNA binding domain containing, signal transduction associated 3	protein_coding	NP_006549.1;XP_005250814.1;XP_005250815.1;XP_011515098.1;XP_011515099.1;XP_011515100.1;XP_011515101.1;XP_024302820.1;XP_024302821.1	18117	610421	.	.	4.68756	3.4722	0.010883	0.11081	2.29065	4.26702	2.29065	4.26702	317	1493	1.95367	7.87944	2.45355	7.91344
10666	NM_001303618,NM_001303619,NM_006566,XM_005266642,XM_005266643,XM_006722374,XM_017025525,XM_017025526,XM_017025527	CD226	CD226 molecule	protein_coding	NP_001290547.1;NP_001290548.1;NP_006557.2;XP_005266699.1;XP_005266700.1;XP_006722437.1;XP_016881014.1;XP_016881015.1;XP_016881016.1	16961	605397	.	.	7.84676	1.17454	0.00129901	0.0255129	0.588305	2.31068	0.588305	2.31068	41	324	0.051328	0.265556	0.064462	0.266702
10669	NM_001166239,NM_001166240,NM_001301324,NM_006569	CGREF1	cell growth regulator with EF-hand domain 1	protein_coding	NP_001159711.1;NP_001159712.1;NP_001288253.1;NP_006560.3	16962	606137	.	.	7.28893	-0.892899	0.00435765	0.0588463	0.167101	0.929572	0.167101	0.929572	10	74	0.053883	0.37705	0.06767	0.378677
10673	NM_001145645,NM_006573,XR_001749468	TNFSF13B	TNF superfamily member 13b	protein_coding	NP_001139117.1;NP_006564.1	11929	603969	.	.	-5.37494	0.800901	0.00757594	0.0868117	1.96276	0.620995	1.96276	0.620995	236	44	1.06339	0.163772	1.33548	0.164478
10690	NM_006581,XM_011535383,XM_011535385,XM_017010188,XM_017010190	FUT9	fucosyltransferase 9	protein_coding	NP_006572.2;XP_011533685.1;XP_011533687.1;XP_016865677.1;XP_016865679.1	4020	606865	.	.	-3.91239	-1.26215	0.0468627	0.283537	0.701574	0.2128	0.701574	0.2128	51	13	0.03205	0.00677	0.040251	0.006799
10699	NM_001278585,NM_001278586,NM_006587	CORIN	corin, serine peptidase	protein_coding	NP_001265514.1;NP_001265515.1;NP_006578.2	19012	605236	.	.	3.75405	7.93725	0.0266168	0.199845	6.70186	8.60013	6.70186	8.60013	8396	31659	24.5208	80.2901	30.7949	80.6366
10720	NM_001073,XM_011531550,XM_017007660	UGT2B11	UDP glucuronosyltransferase family 2 member B11	protein_coding	NP_001064.1;XP_011529852.1;XP_016863149.1	12545	603064	.	.	-8.8866	-0.293555	0.00141032	0.0271158	1.27767	0.2128	1.27767	0.2128	116	13	0.690191	0.056552	0.866791	0.056796
10721	NM_199420	POLQ	DNA polymerase theta	protein_coding	NP_955452.3	9186	604419	.	.	7.52511	4.97916	0.00114576	0.0234814	3.06911	5.82374	3.06911	5.82374	602	4551	0.818128	5.13362	1.02746	5.15578
10725	NM_001113178,NM_001367709,NM_006599,NM_138713,NM_138714,NM_173214,NM_173215,XM_006721125,XM_011522817,XM_011522818,XM_011522819,XM_011522820,XM_011522822,XM_017022870,XM_017022871,XM_017022872	NFAT5	nuclear factor of activated T cells 5	protein_coding	NP_001106649.1;NP_001354638.1;NP_006590.1;NP_619727.2;NP_619728.2;NP_775321.1;NP_775322.1;XP_006721188.1;XP_011521119.1;XP_011521120.1;XP_011521121.1;XP_011521122.1;XP_011521124.1;XP_016878359.1;XP_016878360.1;XP_016878361.1	7774	604708	.	.	-3.59002	5.28018	0.0320138	0.225709	5.94834	4.16354	5.94834	4.16354	4947	1384	4.66551	1.11991	5.85927	1.12474
10733	NM_001190799,NM_001190801,NM_014264,XM_005262701,XM_017007662,XM_017007663	PLK4	polo like kinase 4	protein_coding	NP_001177728.1;NP_001177730.1;NP_055079.3;XP_005262758.1;XP_016863151.1;XP_016863152.1	11397	605031	.	.	9.73974	4.85371	0.000309449	0.00926803	2.67325	5.73876	2.67325	5.73876	438	4286	1.35323	11.1242	1.69948	11.1722
10734	NM_001282716,NM_001282717,NM_001282718,NM_001375438,NM_012447,XM_017011683,XM_017011684,XM_017011685,XM_017011686,XM_017011687	STAG3	stromal antigen 3	protein_coding	NP_001269645.1;NP_001269646.1;NP_001269647.1;NP_001362367.1;NP_036579.2;XP_016867172.1;XP_016867173.1;XP_016867174.1;XP_016867175.1;XP_016867176.1	11356	608489	.	.	-3.99427	-0.957185	0.038811	0.253307	0.836666	0.257751	0.836666	0.257751	64	16	0.178825	0.034964	0.224581	0.035115
10739	NM_001098527,NM_001159545,NM_001159546,NM_001364982,NM_001364983,NM_001364984,NM_001364985,NM_001364986,XM_011529826,XM_011529827,XM_011529828,XM_011529832	RFPL2	ret finger protein like 2	protein_coding	NP_001091997.2;NP_001153017.1;NP_001153018.1;NP_001351911.1;NP_001351912.1;NP_001351913.1;NP_001351914.1;NP_001351915.1;XP_011528128.1;XP_011528129.1;XP_011528130.1;XP_011528134.1	9979	605969	.	.	-9.51117	-2.64943	0.0151503	0.138748	0.31684	0.0348519	0.31684	0.0348519	20	2	0.080673	0.006825	0.101314	0.006855
10748	NR_028045	KLRA1P	killer cell lectin like receptor A1, pseudogene	transcribed_pseudogene	.	6372	604274	.	.	-3.60993	2.41253	0.0333463	0.230965	3.21743	1.72179	3.21743	1.72179	676	188	3.64272	0.840954	4.57478	0.844583
10753	NM_001319676,NM_006615,NM_016452,XM_011544017,XM_011544018,XM_011544019,XM_011544020,XM_017000098,XM_017000099,XM_024452513,XM_024452514,XR_001736933,XR_949127	CAPN9	calpain 9	protein_coding	NP_001306605.1;NP_006606.1;NP_057536.1;XP_011542319.1;XP_011542320.1;XP_011542321.1;XP_011542322.1;XP_016855587.1;XP_016855588.1;XP_024308281.1;XP_024308282.1	1486	606401	.	.	6.56021	-1.16235	0.00767884	0.0874689	0.151235	0.793729	0.151235	0.793729	9	60	0.028344	0.166721	0.035596	0.16744
10761	NM_001316887,NM_001316888,NM_001316889,NM_021796,XM_011531257,XM_011531260,XM_017029236	PLAC1	placenta enriched 1	protein_coding	NP_001303816.1;NP_001303817.1;NP_001303818.1;NP_068568.1;XP_011529559.1;XP_011529562.1;XP_016884725.1	9044	300296	.	.	5.79736	0.155249	0.00637977	0.0767928	0.39975	1.51517	0.39975	1.51517	26	152	0.258946	1.2591	0.325203	1.26453
10777	NM_001025068,NM_001025069,NM_001267616,NM_001267617,NM_001267618,NM_001267619,NM_016300,NM_198399,XM_005264811,XM_006712943,XM_006712944,XM_011533298,XM_011533299,XM_011533300,XM_011533301,XM_011533302,XM_011533303,XM_017005574,XM_017005575,XM_017005576,XM_017005577,XM_017005579,XM_017005580,XM_017005581,XM_017005582,XM_017005583,XM_017005584,XM_017005585,XM_017005586,XM_017005587,XM_017005588,XM…	ARPP21	cAMP regulated phosphoprotein 21	protein_coding	NP_001020239.1;NP_001020240.1;NP_001254545.1;NP_001254546.1;NP_001254547.1;NP_001254548.1;NP_057384.2;NP_938409.1;XP_005264868.1;XP_006713006.1;XP_006713007.1;XP_011531600.1;XP_011531601.1;XP_011531602.1;XP_011531603.1;XP_011531604.1;XP_011531605.1;XP_016861063.1;XP_016861064.1;XP_016861065.1;XP_016861066.1;XP_016861068.1;XP_016861069.1;XP_016861070.1;XP_016861071.1;XP_016861072.1;XP_016861073.1;…	16968	605488	.	.	-35.9882	0.895068	1.31944e-06	0.000195535	2.19329	0.134624	2.19329	0.134624	291	8	0.521744	0.008489	0.655241	0.008527
10788	NM_001285460,NM_001285461,NM_001285462,NM_006633,XM_005248410,XM_005248414,XM_011543108,XM_017008960,XM_024454336,XM_024454337	IQGAP2	IQ motif containing GTPase activating protein 2	protein_coding	NP_001272389.1;NP_001272390.2;NP_001272391.2;NP_006624.3;XP_005248467.1;XP_005248471.1;XP_011541410.1;XP_016864449.1;XP_024310104.1;XP_024310105.1	6111	605401	.	.	-3.36792	4.58355	0.0412598	0.264355	5.24558	3.58094	5.24558	3.58094	3008	897	6.16438	1.52467	7.74165	1.53124
10790	gene-NUDCP1	NUDCP1	nuclear distribution C pseudogene 1	pseudogene	.	8046	.	.	.	-5.82509	-2.70615	0.0461955	0.281365	0.28811	0.0519671	0.28811	0.0519671	18	3	0.162493	0.01562	0.20407	0.015687
10797	NM_006636,NR_027405,XM_006711924	MTHFD2	methylenetetrahydrofolate dehydrogenase (NADP+ dependent) 2, methenyltetrahydrofolate cyclohydrolase	protein_coding	NP_006627.2;XP_006711987.1	7434	604887	.	.	4.82392	6.68317	0.00921253	0.0989404	5.18112	7.4195	5.18112	7.4195	2873	13921	10.0708	32.7053	12.6477	32.8465
10799	NM_001286132,NM_001286133,NM_006638,XM_011514253,XM_024446309,XM_024446310,XR_926031	RPP40	ribonuclease P/MRP subunit p40	protein_coding	NP_001273061.1;NP_001273062.1;NP_006629.2;XP_011512555.1;XP_024302077.1;XP_024302078.1	20992	606117	.	.	4.25591	2.99386	0.0167175	0.147993	2.00751	3.79302	2.00751	3.79302	246	1052	1.83983	7.11286	2.31059	7.14356
10813	NM_001166221,NM_006649,XM_017029237,XM_017029238	UTP14A	UTP14A small subunit processome component	protein_coding	NP_001159693.1;NP_006640.2;XP_016884726.1;XP_016884727.1	10665	300508	.	.	3.22775	4.1096	0.0486101	0.29087	3.19439	4.772	3.19439	4.772	664	2153	3.13249	8.31662	3.934	8.35251
10815	NM_006651,XM_011513391	CPLX1	complexin 1	protein_coding	NP_006642.1;XP_011511693.1	2309	605032	.	.	-8.84335	-1.59449	0.0044052	0.0593308	0.634685	0.0856002	0.634685	0.0856002	45	5	0.250851	0.019359	0.315036	0.019443
10826	NM_032385,XM_006714753,XM_017008965	FAXDC2	fatty acid hydroxylase domain containing 2	protein_coding	NP_115761.2;XP_006714816.1;XP_016864454.1	1334	.	.	.	-9.91314	3.56545	0.000301848	0.00914844	4.48963	1.66174	4.48963	1.66174	1748	177	6.91033	0.579011	8.67847	0.581511
10840	NM_001270364,NM_001270365,NM_012190,NR_072979,XM_006713481,XM_011512355,XM_017005613,XM_017005614,XM_024453325	ALDH1L1	aldehyde dehydrogenase 1 family member L1	protein_coding	NP_001257293.1;NP_001257294.1;NP_036322.2;XP_006713544.1;XP_011510657.1;XP_016861102.1;XP_016861103.1;XP_024309093.1	3978	600249	.	.	-4.36558	-0.621418	0.025344	0.193445	1.01381	0.301342	1.01381	0.301342	83	19	0.310104	0.056381	0.389449	0.056624
10841	NM_001320412,NM_006657,NM_206965,XM_006723961,XM_006723962,XM_011529434,XM_011529435,XM_011529436,XM_011529437,XM_011529439,XM_011529440,XR_937433	FTCD	formimidoyltransferase cyclodeaminase	protein_coding	NP_001307341.1;NP_006648.1;NP_996848.1;XP_006724024.2;XP_006724025.2;XP_011527736.1;XP_011527737.1;XP_011527738.1;XP_011527739.1;XP_011527741.1;XP_011527742.1	3974	606806	.	.	-3.88292	1.68717	0.0259737	0.196803	2.605	1.20674	2.605	1.20674	414	107	2.19986	0.476846	2.76273	0.478903
10848	NM_001142502,NM_006663,XM_017026177,XM_017026178,XM_017026179	PPP1R13L	protein phosphatase 1 regulatory subunit 13 like	protein_coding	NP_001135974.1;NP_006654.2;XP_016881666.1;XP_016881667.1;XP_016881668.1	18838	607463	.	.	-16.9083	1.99176	2.42005e-05	0.00163888	3.08172	0.526198	3.08172	0.526198	608	36	2.30547	0.109687	2.89537	0.11016
10849	NM_001297590,NM_012099	POLR1G	RNA polymerase I subunit G	protein_coding	NP_001284519.1;NP_036231.1	24219	107325	.	.	5.92711	2.08384	0.0040685	0.056002	1.14777	3.03795	1.14777	3.03795	99	590	0.414164	2.05647	0.520135	2.06534
10863	NM_001304351,NM_014265,NM_021777,NR_130709,NR_130710,XM_005273380,XM_005273382,XM_006716273,XM_006716274,XM_011544367,XM_011544368,XM_011544369,XM_011544370,XM_011544371,XM_017012974,XM_017012975,XM_017012976,XR_247120,XR_949375	ADAM28	ADAM metallopeptidase domain 28	protein_coding	NP_001291280.1;NP_055080.2;NP_068547.2;XP_005273437.1;XP_005273439.1;XP_006716336.1;XP_006716337.1;XP_011542669.1;XP_011542670.1;XP_011542671.1;XP_011542672.1;XP_011542673.1;XP_016868463.1;XP_016868464.1;XP_016868465.1	206	606188	.	.	-57.8627	3.8895	1.69296e-08	6.84034e-06	4.91127	0.586172	4.91127	0.586172	2369	41	5.30758	0.06831	6.66562	0.068605
10874	NM_001292045,NM_001292046,NM_006681,NR_120489,XM_011534367,XM_011534368	NMU	neuromedin U	protein_coding	NP_001278974.1;NP_001278975.1;NP_006672.1;XP_011532669.1;XP_011532670.1	7859	605103	.	.	7.64082	0.194178	0.00197735	0.0340839	0.330994	1.57559	0.330994	1.57559	21	162	0.295237	1.9689	0.370779	1.9774
10875	NM_006682	FGL2	fibrinogen like 2	protein_coding	NP_006673.1	3696	605351	.	.	7.51275	-2.06642	0.0117068	0.116466	0.0691796	0.463623	0.0691796	0.463623	4	31	0.010331	0.07127	0.012974	0.071577
10882	NM_006688	C1QL1	complement C1q like 1	protein_coding	NP_006679.1	24182	611586	.	.	-5.15855	0.34452	0.0101057	0.105891	1.62648	0.48898	1.62648	0.48898	170	33	1.32352	0.207417	1.66216	0.208312
10888	NM_001330345,NM_016540	GPR83	G protein-coupled receptor 83	protein_coding	NP_001317274.1;NP_057624.3	4523	605569	.	.	-4.85602	-0.825773	0.0188289	0.1588	0.923292	0.242922	0.923292	0.242922	73	15	0.201694	0.033756	0.253301	0.033902
10903	NM_001145862,NM_181873,XM_006711137,XM_011509099,XM_024452577,XM_024452578,XM_024452592,XR_002959043,XR_002959062,XR_002959066,XR_002959067,XR_426760	MTMR11	myotubularin related protein 11	protein_coding	NP_001139334.1;NP_870988.2;XP_006711200.1;XP_011507401.1;XP_024308345.1;XP_024308346.1;XP_024308360.1	24307	.	.	.	-3.37275	1.1665	0.0460188	0.281365	2.14604	1.0106	2.14604	1.0106	279	83	1.04644	0.221875	1.31419	0.222832
10926	NM_001318060,NM_001318061,NM_001318062,NM_006716	DBF4	DBF4 zinc finger	protein_coding	NP_001304989.1;NP_001304990.1;NP_001304991.1;NP_006707.1	17364	604281	.	.	4.58089	5.29131	0.0116272	0.116283	3.90917	6.02783	3.90917	6.02783	1142	5255	3.71804	14.2431	4.66937	14.3045
10940	NM_001145860,NM_001145861,NM_015029,XM_011516801	POP1	POP1 homolog, ribonuclease P/MRP subunit	protein_coding	NP_001139332.1;NP_001139333.1;NP_055844.2;XP_011515103.1	30129	602486	.	.	4.15256	3.71074	0.0180834	0.155618	2.60208	4.46369	2.60208	4.46369	413	1723	1.04489	3.59735	1.31224	3.61288
10962	NM_006818	MLLT11	MLLT11 transcription factor 7 cofactor	protein_coding	NP_006809.1	16997	604684	.	.	5.0197	6.31813	0.00772343	0.0877373	4.78137	7.0664	4.78137	7.0664	2158	10881	10.3417	43.2921	12.9878	43.479
10982	NM_001143826,NM_001143827,NM_001256420,NM_014268,NR_046177	MAPRE2	microtubule associated protein RP/EB family member 2	protein_coding	NP_001137298.1;NP_001137299.1;NP_001243349.1;NP_055083.1	6891	605789	.	.	3.82477	5.27927	0.0248368	0.190556	4.09481	5.96654	4.09481	5.96654	1310	5033	3.69827	11.7868	4.64455	11.8376
10984	NR_002728	KCNQ1OT1	KCNQ1 opposite strand/antisense transcript 1	lncRNA	.	6295	604115	.	.	-4.46008	6.61895	0.0129825	0.125227	7.33571	5.20917	7.33571	5.20917	13073	2944	1.69757	0.317193	2.13192	0.318562
10991	NM_006841,XM_006712954,XR_001739987	SLC38A3	solute carrier family 38 member 3	protein_coding	NP_006832.1;XP_006713017.1	18044	604437	.	.	-5.19406	0.309241	0.00991517	0.104519	1.60335	0.476357	1.60335	0.476357	166	32	0.67906	0.103778	0.852811	0.104225
11000	NM_001317929,NM_024330,NR_145826	SLC27A3	solute carrier family 27 member 3	protein_coding	NP_001304858.3;NP_077306.3	10997	604193	.	.	-5.49114	2.60848	0.0056388	0.0703217	3.49548	1.52133	3.49548	1.52133	837	153	4.33797	0.655975	5.44792	0.658806
11001	NM_001159629,NM_003645	SLC27A2	solute carrier family 27 member 2	protein_coding	NP_001153101.1;NP_003636.2	10996	603247	.	.	-8.91849	1.02219	0.000754477	0.0174102	2.20486	0.48898	2.20486	0.48898	294	33	1.46643	0.136045	1.84164	0.136633
11004	NM_001297655,NM_001297656,NM_001297657,NM_006845,XM_011540540,XM_011540541	KIF2C	kinesin family member 2C	protein_coding	NP_001284584.1;NP_001284585.1;NP_001284586.1;NP_006836.2;XP_011538842.1;XP_011538843.1	6393	604538	.	.	10.2149	5.43088	0.000237234	0.00774894	3.1189	6.31358	3.1189	6.31358	626	6424	2.60012	22.5337	3.26541	22.6309
11010	NM_006851,XM_011537775	GLIPR1	GLI pathogenesis related 1	protein_coding	NP_006842.2;XP_011536077.1	17001	602692	.	.	8.35298	2.05842	0.000810144	0.0182338	0.91392	3.06981	0.91392	3.06981	72	605	0.151393	1.03221	0.19013	1.03666
11013	NM_021992	TMSB15A	thymosin beta 15a	protein_coding	NP_068832.1	30744	300939	.	.	12.215	3.46839	9.97814e-05	0.00432108	1.41688	4.42069	1.41688	4.42069	136	1670	2.54374	26.0094	3.1946	26.1217
11061	NM_001011705,NM_007015,XM_011534897,XM_011534898,XM_011534899,XM_011534900	CNMD	chondromodulin	protein_coding	NP_001011705.1;NP_008946.1;XP_011533199.1;XP_011533200.1;XP_011533201.1;XP_011533202.1	17005	605147	.	.	-5.05524	-0.77944	0.0159853	0.144424	0.951049	0.242922	0.951049	0.242922	76	15	0.630841	0.101038	0.792253	0.101474
11065	NM_001281741,NM_001281742,NM_007019,NM_181799,NM_181800,NM_181801,NR_104036,NR_104037	UBE2C	ubiquitin conjugating enzyme E2 C	protein_coding	NP_001268670.1;NP_001268671.1;NP_008950.1;NP_861515.1;NP_861516.1;NP_861517.1	15937	605574	.	.	11.9486	5.0456	0.000104392	0.00447197	2.60791	5.95208	2.60791	5.95208	415	4982	6.28122	63.4321	7.88838	63.7059
11072	NM_007026,XM_005256977,XM_011524234	DUSP14	dual specificity phosphatase 14	protein_coding	NP_008957.1;XP_005257034.1;XP_011522536.1	17007	606618	.	.	4.69006	5.54221	0.0104754	0.108195	4.11846	6.28129	4.11846	6.28129	1333	6280	9.83698	39.9635	12.3539	40.1359
11076	NM_007030,XM_005248237,XM_017008993,XM_024454346	TPPP	tubulin polymerization promoting protein	protein_coding	NP_008961.1;XP_005248294.2;XP_016864482.1;XP_024310114.1	24164	608773	.	.	-4.06275	1.68446	0.0217006	0.174877	2.61371	1.17585	2.61371	1.17585	417	103	0.81946	0.131766	1.02913	0.132335
11093	NM_139025,NM_139026,NM_139027,NR_024514,XM_011518176,XM_011518178,XM_011518179,XM_017014232,XM_017014233,XM_017014234,XM_017014235,XR_001746171	ADAMTS13	ADAM metallopeptidase with thrombospondin type 1 motif 13	protein_coding	NP_620594.1;NP_620595.1;NP_620596.2;XP_011516478.1;XP_011516480.1;XP_011516481.1;XP_016869721.1;XP_016869722.1;XP_016869723.1;XP_016869724.1	1366	604134	.	.	-3.61664	1.59343	0.0344255	0.235168	2.50867	1.19908	2.50867	1.19908	382	106	1.32677	0.216924	1.66625	0.217859
11095	NM_007037,XM_017017145	ADAMTS8	ADAM metallopeptidase with thrombospondin type 1 motif 8	protein_coding	NP_008968.4;XP_016872634.1	224	605175	.	.	4.62095	2.90349	0.0116414	0.116349	1.86887	3.72928	1.86887	3.72928	216	1003	0.713286	2.75178	0.895795	2.76366
11113	NM_001206999,NM_007174,XM_006719206,XM_011537783,XM_011537784,XM_011537785,XM_011537787,XM_011537788,XM_011537789,XM_011537790,XM_011537791,XM_011537792,XM_017018735,XM_017018736,XM_017018737,XM_017018738,XM_017018739	CIT	citron rho-interacting serine/threonine kinase	protein_coding	NP_001193928.1;NP_009105.1;XP_006719269.1;XP_011536085.1;XP_011536086.1;XP_011536087.1;XP_011536089.1;XP_011536090.1;XP_011536091.1;XP_011536092.1;XP_011536093.1;XP_011536094.1;XP_016874224.1;XP_016874225.1;XP_016874226.1;XP_016874227.1;XP_016874228.1	1985	605629	.	.	4.65075	2.70392	0.0114379	0.11464	1.72087	3.54663	1.72087	3.54663	187	874	0.251873	0.983477	0.31632	0.987722
11130	NM_001005413,NM_007057,NM_032997,XM_017015605,XM_024447784,XR_428692	ZWINT	ZW10 interacting kinetochore protein	protein_coding	NP_001005413.1;NP_008988.2;NP_127490.1;XP_016871094.1;XP_024303552.1	13195	609177	.	.	16.4726	5.44958	1.7719e-05	0.00132113	2.58447	6.38116	2.58447	6.38116	407	6736	2.67871	36.9132	3.36411	37.0725
11136	NM_001126335,NM_001243036,NM_014270,XM_006722992,XM_011526402,XM_017026230,XM_024451334	SLC7A9	solute carrier family 7 member 9	protein_coding	NP_001119807.1;NP_001229965.1;NP_055085.1;XP_006723055.1;XP_011524704.1;XP_016881719.1;XP_024307102.1	11067	604144	.	.	-4.52258	-0.315803	0.02018	0.167047	1.18721	0.357489	1.18721	0.357489	104	23	0.663822	0.079842	0.833672	0.080186
11141	NM_014271,XM_017029240,XM_017029241	IL1RAPL1	interleukin 1 receptor accessory protein like 1	protein_coding	NP_055086.1;XP_016884729.1;XP_016884730.1	5996	300206	.	.	13.2873	2.95495	6.76967e-05	0.00329419	1.05703	3.94275	1.05703	3.94275	88	1176	0.2876	3.09855	0.361188	3.11192
11144	NM_001278208,NM_001363017,NM_007068,NR_103474,XM_011529834,XM_011529835,XM_011529837,XM_011529838,XM_017028542	DMC1	DNA meiotic recombinase 1	protein_coding	NP_001265137.1;NP_001349946.1;NP_008999.2;XP_011528136.1;XP_011528137.1;XP_011528139.1;XP_011528140.1;XP_016884031.1	2927	602721	.	.	4.83684	1.55122	0.0105274	0.108273	0.996156	2.54027	0.996156	2.54027	81	394	0.465314	1.87037	0.584372	1.87844
11151	NM_001193333,NM_007074,XM_011545714,XM_017022885,XM_017022886	CORO1A	coronin 1A	protein_coding	NP_001180262.1;NP_009005.1;XP_011544016.1;XP_016878374.1;XP_016878375.1	2252	605000	.	.	4.93703	-1.10413	0.0196828	0.164121	0.198318	0.793729	0.198318	0.793729	12	60	0.071781	0.302683	0.090147	0.30399
11169	NM_001008396,NM_007086,XM_006720012,XM_011536373,XM_017020940,XM_017020941	WDHD1	WD repeat and HMG-box DNA binding protein 1	protein_coding	NP_001008397.1;NP_009017.1;XP_006720075.1;XP_011534675.1;XP_016876429.1;XP_016876430.1	23170	608126	.	.	3.35073	5.31577	0.041872	0.266111	4.27032	5.96145	4.27032	5.96145	1490	5015	2.99912	8.26561	3.7665	8.30128
11176	NM_001300905,NM_001351156,NM_013449,XM_011537801,XM_011537803,XM_011537804,XM_011537805,XM_011537806,XM_011537809,XM_017018740,XM_017018741	BAZ2A	bromodomain adjacent to zinc finger domain 2A	protein_coding	NP_001287834.1;NP_001338085.1;NP_038477.2;XP_011536103.1;XP_011536105.1;XP_011536106.1;XP_011536107.1;XP_011536108.1;XP_011536111.1;XP_016874229.1;XP_016874230.1	962	605682	.	.	-3.23701	4.67017	0.0479096	0.287735	5.31709	3.70108	5.31709	3.70108	3165	982	4.28119	1.10343	5.37661	1.10819
11178	NM_001362884,NM_021020,XM_011544384,XM_011544385,XM_011544386	LZTS1	leucine zipper tumor suppressor 1	protein_coding	NP_001349813.1;NP_066300.1;XP_011542686.1;XP_011542687.1;XP_011542688.1	13861	606551	.	.	4.35883	1.11509	0.0170878	0.149992	0.846552	2.1649	0.846552	2.1649	65	285	0.126787	0.492742	0.159228	0.494869
11182	NM_001145099,NM_017585,XM_011518189,XM_017014236,XM_017014237,XM_017014238,XR_001746172,XR_001746173,XR_001746174,XR_001746175	SLC2A6	solute carrier family 2 member 6	protein_coding	NP_001138571.1;NP_060055.2;XP_011516491.2;XP_016869725.1;XP_016869726.1;XP_016869727.1	11011	606813	.	.	3.62314	1.64195	0.0336029	0.231904	1.22559	2.54934	1.22559	2.54934	109	397	0.531699	1.57638	0.667744	1.58319
11185	NM_001199219,NM_006774	INMT	indolethylamine N-methyltransferase	protein_coding	NP_001186148.1;NP_006765.4	6069	604854	.	.	-52.0586	1.41027	1.52302e-07	3.90545e-05	2.62524	0.134624	2.62524	0.134624	421	8	1.95586	0.030159	2.4563	0.030289
11190	NM_001318219,NM_007186,XM_005260262,XM_005260263,XM_005260264,XM_006723690,XM_006723691,XM_006723692,XM_006723693,XM_006723694,XM_011528517,XM_011528518,XM_011528519,XM_017027617,XM_017027618,XM_017027619,XR_001754145	CEP250	centrosomal protein 250	protein_coding	NP_001305148.1;NP_009117.2;XP_005260319.1;XP_005260320.1;XP_005260321.1;XP_006723753.1;XP_006723754.1;XP_006723755.1;XP_006723756.1;XP_006723757.1;XP_011526819.1;XP_011526820.1;XP_011526821.1;XP_016883106.1;XP_016883107.1;XP_016883108.1	1859	609689	.	.	-3.83786	4.67348	0.0246338	0.18961	5.37331	3.5284	5.37331	3.5284	3294	862	3.81464	0.908191	4.79069	0.91211
11209	NR_027504	MST1P2	macrophage stimulating 1 pseudogene 2	transcribed_pseudogene	.	7383	.	.	.	-9.17638	1.46858	0.000587795	0.0146569	2.57261	0.620995	2.57261	0.620995	403	44	1.81904	0.162047	2.28448	0.162746
11218	NM_007204	DDX20	DEAD-box helicase 20	protein_coding	NP_009135.4	2743	606168	.	.	3.60346	5.54512	0.0315067	0.223237	4.41104	6.21065	4.41104	6.21065	1651	5976	5.45642	16.3992	6.85254	16.47
11223	NM_001271733	MST1L	macrophage stimulating 1 like	protein_coding	NP_001258662.1	7390	.	.	.	-40.645	1.7501	3.37571e-07	7.00367e-05	2.91086	0.2128	2.91086	0.2128	531	13	1.3518	0.026193	1.69768	0.026306
11226	NM_007210,XM_005268607,XM_006719214,XM_011537819,XM_011537822,XM_017018745,XM_024448811,XM_024448812,XM_024448813,XM_024448814,XM_024448815,XM_024448816,XM_024448817,XR_001748566	GALNT6	polypeptide N-acetylgalactosaminyltransferase 6	protein_coding	NP_009141.2;XP_005268664.1;XP_006719277.1;XP_011536121.1;XP_011536124.1;XP_016874234.1;XP_024304579.1;XP_024304580.1;XP_024304581.1;XP_024304582.1;XP_024304583.1;XP_024304584.1;XP_024304585.1	4128	605148	.	.	-4.29346	1.2949	0.0179445	0.155062	2.30506	0.938802	2.30506	0.938802	321	75	0.769526	0.14095	0.966425	0.141558
11237	NM_001134337,NM_001134338,NM_001321749,NM_007219,XM_011529145,XM_011529146,XM_011529147,XM_017027620,XM_017027621,XM_017027622	RNF24	ring finger protein 24	protein_coding	NP_001127809.1;NP_001127810.1;NP_001308678.1;NP_009150.1;XP_011527447.1;XP_011527448.1;XP_011527449.1;XP_016883109.1;XP_016883110.1;XP_016883111.1	13779	612489	.	.	-5.82328	3.38617	0.00408101	0.0561403	4.23312	2.02022	4.23312	2.02022	1450	250	2.55647	0.330305	3.21059	0.331731
11238	NM_007220	CA5B	carbonic anhydrase 5B	protein_coding	NP_009151.1	1378	300230	.	.	-14.5193	2.51765	4.65688e-05	0.0025714	3.54489	0.793729	3.54489	0.793729	869	60	1.51294	0.086409	1.90005	0.086781
11247	NM_007224,XM_017018747	NXPH4	neurexophilin 4	protein_coding	NP_009155.1;XP_016874236.1	8078	604637	.	.	-7.23562	-1.59456	0.00820227	0.0913717	0.623229	0.102127	0.623229	0.102127	44	6	0.285485	0.03284	0.358531	0.032982
11248	NM_007225	NXPH3	neurexophilin 3	protein_coding	NP_009156.2	8077	604636	.	.	-4.63464	2.09206	0.0122709	0.120195	2.99549	1.32411	2.99549	1.32411	568	123	1.1998	0.214378	1.5068	0.215303
11249	NM_007226	NXPH2	neurexophilin 2	protein_coding	NP_009157.1	8076	604635	.	.	3.75867	5.5789	0.0266148	0.199845	4.39765	6.25682	4.39765	6.25682	1635	6173	7.18351	22.5094	9.02154	22.6065
11259	NM_001042459,NM_001282793,NM_001282794,NM_001370247,NM_014890,NM_182909,XM_011512371	FILIP1L	filamin A interacting protein 1 like	protein_coding	NP_001035924.1;NP_001269722.1;NP_001269723.1;NP_001357176.1;NP_055705.2;NP_878913.2;XP_011510673.1	24589	612993	.	.	-4.89304	4.0372	0.00886921	0.0965251	4.81889	2.7143	4.81889	2.7143	2217	455	7.9993	1.36101	10.0461	1.36688
11274	NM_017414,XM_006724074	USP18	ubiquitin specific peptidase 18	protein_coding	NP_059110.2;XP_006724137.1	12616	607057	.	.	13.0203	1.47966	0.000104441	0.00447197	0.478153	2.61703	0.478153	2.61703	32	420	0.174254	2.10647	0.21884	2.11556
11280	NM_001349253,NM_014139,NR_164473,XM_011533321,XM_017005647,XM_017005648,XM_017005650,XM_017005651,XM_017005652,XM_017005653	SCN11A	sodium voltage-gated channel alpha subunit 11	protein_coding	NP_001336182.1;NP_054858.2;XP_011531623.1;XP_016861136.1;XP_016861137.1;XP_016861139.1;XP_016861140.1;XP_016861141.1;XP_016861142.1	10583	604385	.	.	-11.9213	0.540275	0.000245583	0.00797255	1.86402	0.286958	1.86402	0.286958	215	18	0.44976	0.024788	0.564839	0.024895
11281	NM_001166018,NM_001370959,NM_007252	POU6F2	POU class 6 homeobox 2	protein_coding	NP_001159490.1;NP_001357888.1;NP_009183.3	21694	609062	.	.	-4.92214	-0.101181	0.0137296	0.130262	1.32794	0.384763	1.32794	0.384763	123	25	0.233459	0.039415	0.293193	0.039585
11284	NM_007254	PNKP	polynucleotide kinase 3'-phosphatase	protein_coding	NP_009185.2	9154	605610	.	.	3.30601	3.46618	0.0449311	0.277665	2.61371	4.16453	2.61371	4.16453	417	1385	2.8655	7.90365	3.59869	7.93776
11309	NM_001145211,NM_001145212,NM_007256,XM_017017157	SLCO2B1	solute carrier organic anion transporter family member 2B1	protein_coding	NP_001138683.1;NP_001138684.1;NP_009187.1;XP_016872646.1	10962	604988	.	.	-97.676	2.87507	1.90577e-09	1.11522e-06	3.95216	0.1975	3.95216	0.1975	1179	12	3.26101	0.026522	4.0954	0.026637
11320	NM_001160154,NM_012214	MGAT4A	alpha-1,3-mannosyl-glycoprotein 4-beta-N-acetylglucosaminyltransferase A	protein_coding	NP_001153626.1;NP_036346.1	7047	604623	.	.	4.14208	4.17433	0.0180627	0.155618	3.00214	4.90922	3.00214	4.90922	571	2376	0.856358	2.80561	1.07547	2.81772
11339	NM_001317860,NM_007280	OIP5	Opa interacting protein 5	protein_coding	NP_001304789.1;NP_009211.1	20300	606020	.	.	8.77008	2.79275	0.000584484	0.0146198	1.27035	3.74384	1.27035	3.74384	115	1014	1.13963	8.3664	1.43123	8.4025
11341	NM_001329597,NM_007281,XM_024453882	SCRG1	stimulator of chondrogenesis 1	protein_coding	NP_001316526.1;NP_009212.1;XP_024309650.1	17036	603163	.	.	-3.97721	0.0854045	0.029351	0.212727	1.41023	0.501493	1.41023	0.501493	135	34	0.65102	0.079046	0.817595	0.079387
22797	NM_001018058,NM_001244583,NM_012252,XM_011515963,XM_011515964,XM_011515965,XM_011515966,XM_011515969,XM_011515970,XM_011515972,XM_017011874,XM_017011875,XM_017011876,XM_017011877,XM_017011878	TFEC	transcription factor EC	protein_coding	NP_001018068.1;NP_001231512.1;NP_036384.1;XP_011514265.1;XP_011514266.1;XP_011514267.1;XP_011514268.1;XP_011514271.1;XP_011514272.1;XP_011514274.1;XP_016867363.1;XP_016867364.1;XP_016867365.1;XP_016867366.1;XP_016867367.1	11754	604732	.	.	-4.91799	-0.1593	0.0140204	0.132221	1.29221	0.37119	1.29221	0.37119	118	24	0.222463	0.033807	0.279385	0.033953
22798	NM_001318046,NM_001318047,NM_001318048,NM_007356,XM_011515975,XM_011515978,XM_011515979,XM_011515980,XM_017011879,XM_017011880,XR_927421,XR_927422	LAMB4	laminin subunit beta 4	protein_coding	NP_001304975.1;NP_001304976.1;NP_001304977.1;NP_031382.2;XP_011514277.1;XP_011514280.1;XP_011514281.1;XP_011514282.1;XP_016867368.1;XP_016867369.1	6491	616380	.	.	5.77502	-2.70762	0.0461955	0.281365	0.0521932	0.286958	0.0521932	0.286958	3	18	0.005162	0.028485	0.006483	0.028608
22801	NM_001004439,XM_005254228,XM_011521363	ITGA11	integrin subunit alpha 11	protein_coding	NP_001004439.1;XP_005254285.1;XP_011519665.1	6136	604789	.	.	3.78445	0.334236	0.0325854	0.227228	0.60004	1.56371	0.60004	1.56371	42	160	0.048055	0.15502	0.06035	0.155689
22808	NM_001085049,NM_001252090,NM_001252091,NM_001252092,NM_001252093,NM_012219,XM_005247228,XM_005247229,XM_017005887,XM_024453396,XM_024453397,XM_024453398	MRAS	muscle RAS oncogene homolog	protein_coding	NP_001078518.1;NP_001239019.1;NP_001239020.1;NP_001239021.1;NP_001239022.1;NP_036351.3;XP_005247285.1;XP_005247286.1;XP_016861376.1;XP_024309164.1;XP_024309165.1;XP_024309166.1	7227	608435	.	.	3.35003	6.59006	0.0417505	0.265749	5.50085	7.22253	5.50085	7.22253	3606	12134	10.446	29.0327	13.1188	29.158
22824	NM_001317381,NM_001317382,NM_001317383,NM_014278,XM_011531745	HSPA4L	heat shock protein family A (Hsp70) member 4 like	protein_coding	NP_001304310.1;NP_001304311.1;NP_001304312.1;NP_055093.2;XP_011530047.1	17041	.	.	.	3.47654	5.0651	0.0363568	0.242684	3.99501	5.72682	3.99501	5.72682	1217	4250	1.4692	4.06038	1.84512	4.07791
22829	NM_001164238,NM_001206850,NM_001365584,NM_001365586,NM_001365588,NM_001365590,NM_001365591,NM_001365592,NM_001365593,NM_014893,NR_028319,NR_046355,XM_006724874,XM_011531427,XM_011531428,XM_011531429,XM_011531430,XM_017030036,XM_017030039,XM_017030040,XM_017030041,XM_024452490	NLGN4Y	neuroligin 4 Y-linked	protein_coding	NP_001157710.1;NP_001193779.1;NP_001352513.1;NP_001352515.1;NP_001352517.1;NP_001352519.1;NP_001352520.1;NP_001352521.1;NP_001352522.1;NP_055708.3;XP_006724937.1;XP_011529729.1;XP_011529730.1;XP_011529731.1;XP_011529732.1;XP_016885525.1;XP_016885528.1;XP_016885529.1;XP_016885530.1;XP_024308258.1	15529	400028	.	.	-413.668	2.98995	4.61937e-12	8.78527e-09	4.07076	0.0519671	4.07076	0.0519671	1287	3	2.08874	0.002109	2.62318	0.002118
22837	NM_001278458,NM_001278460,NM_001278461,NM_001365670,NM_001365671,NM_001365672,NM_001365673,NM_001365674,NM_001365675,NM_014900	COBLL1	cordon-bleu WH2 repeat protein like 1	protein_coding	NP_001265387.1;NP_001265389.1;NP_001265390.1;NP_001352599.1;NP_001352600.1;NP_001352601.1;NP_001352602.1;NP_001352603.1;NP_001352604.1;NP_055715.3	23571	610318	.	.	-4.13535	4.52193	0.018098	0.155685	5.24651	3.31282	5.24651	3.31282	3010	731	3.93456	0.757814	4.94129	0.761085
22859	NM_001008701,NM_014921,XM_005259818,XM_011527796,XM_011527798,XM_011527801,XM_017026475,XM_017026476,XM_017026477,XM_017026478,XM_017026479,XM_017026480,XM_017026481,XM_024451420	ADGRL1	adhesion G protein-coupled receptor L1	protein_coding	NP_001008701.1;NP_055736.2;XP_005259875.1;XP_011526098.1;XP_011526100.1;XP_011526103.1;XP_016881964.1;XP_016881965.1;XP_016881966.1;XP_016881967.1;XP_016881968.1;XP_016881969.1;XP_016881970.1;XP_024307188.1	20973	616416	.	.	-3.82623	3.5276	0.0253304	0.193406	4.26664	2.52809	4.26664	2.52809	1486	390	2.25603	0.524456	2.83328	0.52672
[truncated: 2,638 more rows]
